# Supplementary material for: Athletic fatigue and academic burnout in physical education students: emotional exhaustion, resilience, and latent profiles
Source: Front Psychol. 2026 Jun 19;17:1855670. doi: 10.3389/fpsyg.2026.1855670 (PMC13328198; doi:10.3389/fpsyg.2026.1855670)
Supplement: Supplementary file 3 [file Data_Sheet_1.csv]

id	gender	grade	level	years	hours	major	type	abq1	abq2	abq3	abq4	abq5	abq6	abq7	abq8	abq9	abq10	abq11	abq12	abq13	abq14	abq15	lb1	lb2	lb3	lb4	lb5	lb6	lb7	lb8	lb9	lb10	lb11	lb12	lb13	lb14	lb15	lb16	lb17	lb18	lb19	lb20	ee1	ee2	ee3	ee4	ee5	ee6	ee7
1	1	4	1	3	2	2	1	3	4	3	3	4	3	3	4	3	3	3	4	3	3	1	2	3	2	4	3	3	5	3	3	4	3	4	1	3	3	3	4	3	4	2	4	4	3	3	3	4	4
2	1	4	1	3	2	2	1	3	4	3	3	4	3	3	4	3	3	3	4	3	3	1	2	3	2	4	3	3	5	3	3	4	3	4	1	3	3	3	4	3	4	2	4	4	3	3	3	4	4
3	1	4	1	3	2	2	1	3	4	3	3	4	3	3	4	3	3	3	4	3	3	1	2	3	2	4	3	3	5	3	3	4	3	4	1	3	3	3	4	3	4	2	4	4	3	3	3	4	4
4	2	1	1	3	4	4	1	4	3	2	3	4	3	4	3	4	4	4	4	4	4	4	3	3	3	4	4	4	5	3	3	4	4	5	4	3	4	2	3	2	2	4	3	4	3	3	4	4	3
5	2	2	4	4	2	1	2	1	3	1	3	2	1	2	3	2	2	1	3	1	1	2	1	2	2	2	2	2	1	1	2	2	1	1	2	1	2	1	3	2	2	2	1	1	1	3	3	3	2
6	2	1	2	3	2	2	2	2	3	2	4	1	2	2	3	3	3	3	4	2	1	2	2	1	3	2	1	3	1	1	2	1	2	2	1	1	1	1	2	2	1	2	1	1	2	2	1	1	2
7	1	4	2	3	2	2	2	3	3	2	3	4	2	3	3	3	3	2	4	4	3	2	3	3	3	3	3	3	4	4	3	3	3	3	3	4	4	3	4	3	4	4	2	2	4	4	3	2	2
8	1	3	3	2	4	1	1	2	2	3	3	3	2	2	2	2	3	2	2	2	3	3	4	3	4	3	2	4	3	3	3	3	2	2	3	2	3	3	3	3	4	2	4	3	3	3	4	3	3
9	1	1	2	2	2	1	1	2	1	2	2	3	2	3	3	1	2	1	2	2	2	3	2	2	2	4	3	1	4	3	3	2	2	3	3	3	3	3	3	3	3	2	2	3	3	3	4	3	4
10	2	3	4	3	1	2	1	4	4	2	4	4	2	4	5	2	2	2	4	4	4	1	3	2	3	4	3	2	4	3	2	3	2	4	4	3	3	3	4	3	3	4	3	4	5	3	4	3	3
11	2	3	4	4	3	2	1	4	5	4	5	5	4	5	5	4	5	4	4	5	5	5	4	4	4	4	3	4	4	4	4	5	5	5	5	4	5	5	4	5	4	5	6	5	6	6	5	6	6
12	2	2	1	3	4	2	2	3	4	4	4	3	3	3	4	2	4	3	5	2	2	3	4	4	4	3	2	3	3	3	3	3	4	4	4	4	4	5	2	4	4	2	3	3	5	5	4	3	4
13	1	1	2	3	1	3	1	3	5	3	4	3	5	3	4	5	3	4	4	3	4	5	3	5	4	5	4	3	3	3	5	5	4	4	5	4	5	4	4	2	4	5	3	5	4	3	5	5	4
14	2	3	4	3	1	3	1	3	3	2	2	2	2	3	2	3	2	2	2	3	3	3	3	2	3	3	3	4	2	2	2	2	4	4	3	3	5	3	3	3	4	4	2	2	3	3	3	3	6
15	2	3	4	2	1	1	1	4	4	4	2	5	5	4	3	5	3	4	3	4	3	3	4	4	5	3	2	5	4	4	4	4	4	3	5	4	5	4	3	5	5	4	2	4	4	4	4	3	3
16	1	4	3	1	2	2	1	2	3	2	4	3	1	2	3	2	2	1	3	3	3	3	4	2	3	4	3	5	3	4	4	3	3	4	2	4	4	3	3	4	4	3	3	2	2	3	3	3	3
17	1	3	3	3	2	4	2	3	2	1	2	3	2	3	2	1	3	1	3	2	2	1	4	3	5	2	2	3	2	4	3	2	3	3	2	3	3	2	2	4	2	2	2	4	4	2	3	1	1
18	1	4	1	4	3	2	2	2	2	3	4	3	3	2	3	2	3	2	3	3	2	3	3	3	2	4	3	3	3	3	3	3	3	3	2	4	2	2	4	2	3	3	2	3	5	3	5	2	4
19	1	3	4	1	3	3	1	4	2	4	3	4	4	4	2	3	2	4	3	5	4	3	3	2	3	1	2	3	3	3	3	3	5	2	4	2	2	2	2	3	3	1	6	4	4	3	4	4	6
20	2	3	2	3	3	2	1	4	4	2	3	4	3	5	3	1	2	3	4	5	4	2	4	2	4	3	2	5	3	3	2	3	5	4	3	2	4	2	1	4	2	3	2	4	2	3	2	2	3
21	1	4	4	1	2	4	1	3	1	2	2	2	2	3	2	2	3	3	2	2	2	2	3	4	4	4	3	3	3	2	4	4	3	2	2	3	3	3	4	2	4	2	4	2	3	2	4	3	3
22	1	2	3	3	4	4	1	4	4	5	5	4	3	5	4	4	5	4	5	5	4	5	5	4	5	4	5	4	3	4	4	4	5	3	5	5	4	4	4	3	2	4	4	4	5	6	6	4	5
23	2	1	3	1	2	3	1	3	3	5	4	4	5	3	5	4	5	5	4	2	4	5	4	4	4	5	5	5	5	4	5	5	5	5	5	1	5	5	5	5	5	4	6	5	6	6	6	6	4
24	1	1	3	2	4	4	2	4	5	5	3	3	4	3	4	5	5	4	4	3	3	4	4	3	2	3	4	5	4	2	3	4	4	4	3	4	3	4	5	3	4	4	4	3	1	3	4	5	3
25	1	3	2	3	3	1	2	4	3	3	2	2	2	2	2	3	2	3	3	3	2	3	3	1	3	2	3	3	1	2	2	2	3	2	2	4	2	1	2	3	3	3	4	3	3	5	3	2	2
26	1	3	1	2	1	1	2	3	5	2	4	3	3	3	5	2	5	2	4	4	3	3	3	2	1	3	3	2	3	3	2	2	2	3	2	4	2	3	3	1	3	2	3	3	5	3	4	3	3
27	1	3	2	3	3	4	1	2	2	3	1	3	4	2	2	2	2	3	1	3	2	2	2	2	1	4	3	2	3	2	2	1	2	2	2	2	1	1	2	1	2	2	2	3	1	2	1	1	3
28	2	1	2	4	2	4	1	3	3	3	3	2	4	3	2	3	3	2	3	4	3	4	4	3	3	2	2	3	3	4	3	3	3	3	3	4	3	3	2	3	1	2	5	4	4	4	4	3	5
29	1	1	4	4	3	1	2	4	3	1	2	4	2	4	3	2	4	2	3	5	3	2	4	3	4	4	4	4	4	3	3	3	3	2	4	4	2	2	4	4	3	2	3	3	4	3	3	3	3
30	1	1	2	1	1	2	2	4	4	3	4	3	3	3	2	3	4	3	2	4	3	1	2	3	4	2	3	3	1	3	3	3	3	3	2	2	3	3	3	3	5	2	3	3	3	4	3	3	4
31	2	2	1	2	1	1	2	1	2	2	1	1	2	2	1	2	2	3	2	1	1	3	4	3	4	4	3	4	4	4	2	3	1	4	4	4	4	2	3	3	2	2	2	3	2	2	2	2	6
32	1	3	4	1	1	2	1	3	4	4	4	3	5	3	4	3	4	3	5	4	3	3	2	3	4	2	3	2	1	3	2	3	2	3	4	2	4	3	2	3	3	3	4	4	3	4	3	3	1
33	2	2	4	4	1	4	2	2	2	1	1	3	3	2	3	1	3	2	4	3	2	2	3	1	4	2	3	3	1	2	1	1	4	1	2	1	3	1	3	3	5	1	2	2	2	1	2	1	1
34	1	2	4	4	2	2	1	4	3	2	2	3	1	3	3	2	2	1	3	3	3	2	3	1	2	2	2	4	3	3	1	1	4	3	2	2	2	1	3	3	2	2	1	2	1	1	2	2	3
35	1	4	4	3	2	2	2	3	5	3	4	3	2	3	5	3	4	3	4	3	4	2	4	4	5	4	3	5	3	5	5	4	5	3	2	4	4	5	3	5	5	2	4	4	6	2	3	5	5
36	2	2	1	4	3	2	2	2	2	2	3	3	2	2	1	2	3	2	2	2	4	3	2	3	2	2	2	3	2	2	3	2	3	2	2	3	3	3	3	4	2	2	2	2	1	2	1	4	3
37	2	3	2	3	3	1	2	2	1	3	2	3	3	2	1	2	2	3	1	2	3	4	2	2	1	2	2	1	2	2	3	2	1	3	2	2	1	3	3	2	1	2	2	1	2	1	1	4	2
38	2	4	4	3	3	2	1	3	4	2	3	3	2	4	3	3	2	2	3	3	4	4	4	3	3	4	3	2	3	2	3	3	1	3	3	3	4	1	2	3	2	3	2	4	4	4	3	3	2
39	1	2	3	1	2	3	2	2	2	4	2	3	5	4	3	4	3	4	2	2	3	5	4	3	4	3	3	4	4	4	3	4	3	2	4	4	4	3	3	4	3	2	4	4	4	2	4	3	4
40	1	3	1	3	1	4	1	1	3	2	3	3	3	2	3	5	3	3	5	1	2	3	4	4	3	3	3	2	3	4	4	4	3	2	3	1	3	3	2	3	4	3	5	3	3	4	4	4	4
41	2	4	4	1	1	4	1	1	1	2	2	1	1	2	1	1	2	1	2	1	1	1	1	2	3	1	1	1	1	2	1	3	2	2	1	2	2	4	1	2	3	2	2	3	2	2	2	3	3
42	1	4	2	4	2	1	1	3	1	1	1	2	2	4	1	1	2	2	2	4	3	3	2	1	3	1	2	3	1	2	1	1	3	1	4	1	4	1	2	3	4	1	2	1	2	1	2	2	1
43	1	1	2	4	3	4	2	3	3	2	3	2	2	3	2	2	3	2	4	3	4	4	4	3	3	4	3	3	2	2	4	3	3	3	3	3	4	3	2	4	4	3	4	2	4	4	4	4	3
44	1	4	3	3	4	4	1	2	3	4	1	3	4	3	2	3	1	4	3	3	3	3	2	3	3	2	2	3	2	4	4	2	3	1	3	2	2	2	3	4	3	3	3	4	3	4	2	5	3
45	1	2	3	1	4	4	1	4	4	2	5	4	3	4	4	2	4	2	4	2	3	3	3	3	4	4	2	4	3	3	3	2	4	3	3	3	4	3	3	2	4	4	4	2	3	3	2	2	3
46	2	2	3	2	4	2	2	3	2	3	2	1	3	2	4	2	2	4	2	1	3	3	2	2	2	3	4	2	2	2	2	3	1	3	2	1	3	2	2	2	2	3	1	2	2	1	3	3	2
47	1	2	1	2	4	2	1	1	5	3	4	1	2	2	2	3	5	4	4	2	2	3	2	3	4	2	2	3	3	3	3	4	4	3	3	4	3	4	3	3	4	3	4	4	3	4	2	4	4
48	2	4	4	2	3	2	2	4	3	4	2	4	3	4	2	4	3	5	3	4	5	3	2	3	4	3	3	3	3	3	3	3	2	3	3	4	2	3	3	4	4	3	4	3	4	4	4	5	3
49	1	2	2	1	2	1	1	3	4	3	5	4	4	3	4	4	4	4	3	4	3	3	4	3	3	5	5	4	4	4	4	3	3	5	3	5	4	4	4	4	4	5	2	3	3	4	4	3	3
50	2	2	1	4	4	1	1	5	2	4	3	4	3	4	3	3	3	3	3	4	4	3	3	3	4	4	4	3	3	3	4	3	3	4	3	4	4	4	4	3	4	4	5	3	4	4	3	2	3
51	2	3	4	3	3	1	2	4	4	3	5	3	3	4	4	3	4	3	4	4	4	5	4	3	4	4	4	3	3	4	2	2	5	4	4	3	4	3	3	3	3	2	4	6	4	6	5	5	4
52	1	1	4	2	3	2	1	3	3	3	3	4	4	3	3	4	3	4	1	4	4	4	3	4	4	4	5	4	5	3	4	5	4	4	4	5	5	4	5	2	3	4	5	6	6	5	5	6	5
53	2	1	4	2	1	3	1	2	2	5	2	2	3	3	2	4	2	5	4	1	1	4	3	3	2	4	3	2	2	2	2	3	3	2	2	4	3	2	3	3	3	2	4	4	2	4	3	3	2
54	2	1	4	2	2	2	2	1	2	2	4	2	3	2	3	2	3	3	3	2	2	3	3	2	2	1	2	1	2	1	2	1	1	1	1	1	2	2	2	2	1	1	4	4	2	2	2	1	2
55	2	1	3	3	2	1	2	3	3	4	3	3	4	4	3	4	3	5	4	3	2	3	4	4	2	4	4	4	3	4	3	3	4	3	4	4	2	3	3	3	4	4	4	4	4	5	4	4	5
56	2	1	3	3	4	4	2	5	4	4	4	4	4	4	5	5	4	3	5	4	3	4	5	5	5	3	3	5	3	5	5	5	2	4	5	4	5	5	5	5	3	4	4	4	4	5	4	5	4
57	2	1	1	4	3	4	1	4	5	4	5	5	2	5	4	2	4	3	5	4	5	3	3	3	3	3	2	4	3	5	4	4	4	5	4	4	5	4	4	4	4	4	4	4	4	6	4	3	4
58	2	3	2	2	2	4	1	5	5	2	5	5	3	5	5	3	5	4	3	5	5	3	3	4	5	5	5	5	5	5	4	5	5	4	2	4	5	4	5	5	5	5	5	5	5	6	6	6	6
59	1	1	2	4	4	4	2	4	3	2	1	3	2	3	2	1	2	1	3	4	3	1	2	2	1	2	3	2	1	2	2	3	2	1	3	2	3	3	4	2	3	2	2	1	2	1	1	2	2
60	1	2	2	4	1	3	2	2	3	2	2	2	1	3	3	4	2	4	2	2	2	2	4	5	4	5	4	4	3	5	5	5	3	5	4	4	5	5	3	4	3	5	4	3	4	4	4	5	4
61	1	4	3	1	2	4	2	3	3	3	4	2	3	3	3	3	4	4	3	3	2	3	4	2	3	3	4	2	4	1	1	3	2	4	2	3	2	2	3	1	2	3	2	4	1	2	3	2	2
62	1	2	3	4	1	1	2	3	3	2	3	2	4	4	2	3	3	3	2	3	3	3	3	3	2	1	3	2	2	4	3	3	4	3	2	3	2	3	4	3	5	3	3	6	3	3	5	4	3
63	1	3	1	3	3	2	2	2	3	2	3	2	2	2	3	3	2	3	3	3	3	2	4	2	3	4	3	3	5	3	3	3	4	3	2	4	4	3	3	5	4	4	3	4	4	3	4	3	4
64	1	1	2	4	4	1	1	3	5	3	4	3	3	4	4	3	5	2	4	3	3	3	2	4	3	4	4	3	4	3	3	4	3	3	4	4	2	3	3	3	3	3	4	3	4	4	3	4	4
65	2	1	3	2	2	1	1	3	4	4	5	4	4	3	3	3	4	4	5	4	4	5	5	5	4	4	4	4	3	3	5	4	5	3	4	3	4	4	3	4	4	4	5	5	6	5	6	5	6
66	1	1	1	4	4	1	2	2	2	3	2	1	2	1	3	2	4	2	3	2	2	1	1	2	3	2	2	2	3	3	1	2	3	3	2	2	3	1	3	3	2	1	2	3	3	5	3	4	4
67	1	1	4	4	2	3	1	4	3	2	3	3	2	5	2	3	3	4	2	4	4	2	3	4	2	4	3	3	2	2	3	2	3	3	2	3	3	3	3	3	2	3	2	2	2	3	4	2	4
68	2	2	3	4	4	4	1	4	3	2	4	4	3	3	4	2	4	2	3	2	5	3	2	2	3	3	1	2	1	3	2	3	3	2	2	1	2	4	1	2	3	2	3	2	1	1	1	3	2
69	1	1	3	4	3	3	2	2	3	3	4	3	2	2	4	2	3	2	3	4	3	4	4	4	4	4	4	4	5	4	4	5	3	4	4	5	5	4	5	5	4	4	4	4	4	4	5	3	5
70	2	1	3	2	4	1	2	3	3	4	3	3	3	3	3	3	2	4	3	1	2	3	3	3	2	3	3	3	3	4	3	2	3	3	3	2	3	3	2	2	4	3	4	3	3	5	4	5	5
71	1	1	4	1	1	4	1	2	3	3	3	2	2	1	3	4	3	2	2	3	1	3	2	2	3	3	1	3	2	4	2	2	2	3	4	2	3	3	3	2	2	3	3	2	2	3	3	2	3
72	2	2	2	2	4	3	1	2	2	1	3	1	2	2	3	1	3	2	2	2	3	1	2	2	3	3	2	4	3	3	2	1	3	2	3	1	3	2	3	2	1	3	3	2	1	2	3	3	2
73	2	1	3	1	3	2	1	2	4	1	4	2	2	2	4	2	4	2	1	3	2	2	3	2	3	3	3	2	2	3	2	3	2	3	2	3	3	2	3	3	3	4	4	3	2	3	3	2	4
74	1	2	3	3	2	3	2	5	5	4	5	5	4	5	5	4	4	5	4	5	5	4	5	5	5	5	5	5	5	5	5	4	3	5	5	4	5	4	5	5	5	5	6	6	4	6	6	6	6
75	1	2	2	2	4	1	2	5	3	2	4	5	3	4	2	3	4	3	2	5	5	2	4	3	3	4	4	4	3	3	3	3	2	5	3	3	4	3	4	2	2	4	4	5	4	4	4	5	4
76	2	3	4	4	2	2	1	3	3	4	4	3	4	4	4	5	4	3	3	4	4	4	2	2	3	2	2	2	1	2	3	3	1	2	1	2	3	3	3	2	3	3	4	5	5	5	6	5	6
77	2	1	4	3	2	4	1	3	2	3	3	2	3	2	3	2	2	4	2	1	2	3	4	2	5	4	4	4	4	3	3	2	4	4	5	5	3	3	4	4	3	3	4	5	4	3	4	3	4
78	2	4	3	4	1	2	2	3	4	3	3	4	3	2	3	4	2	3	3	3	3	5	3	4	4	3	3	4	1	4	4	3	4	4	3	3	3	5	3	3	3	3	4	3	3	3	3	6	3
79	2	3	4	1	3	2	1	4	4	5	3	4	5	4	2	4	3	3	3	4	4	4	3	2	3	4	3	3	4	2	3	3	2	2	4	3	3	3	2	4	2	3	3	1	3	3	2	2	3
80	1	1	4	4	3	4	2	3	3	3	3	3	3	3	2	3	2	3	2	2	3	5	3	2	2	2	2	2	2	3	3	2	4	2	2	3	3	2	3	4	3	3	3	5	4	4	5	5	5
81	1	4	3	4	1	3	2	3	2	3	2	3	3	2	3	2	1	2	2	3	3	2	4	4	4	3	3	4	4	4	4	4	3	4	5	4	5	4	3	2	5	3	3	3	3	3	4	3	3
82	1	4	4	2	2	1	1	3	3	2	4	2	3	3	3	3	4	2	2	2	3	2	2	4	5	3	3	4	1	2	3	5	4	2	4	2	2	3	1	3	4	2	3	4	4	3	4	3	4
83	2	1	3	3	1	1	2	4	2	3	2	5	3	4	2	3	2	3	3	4	3	4	3	4	3	3	4	3	3	4	3	3	3	3	3	5	3	4	3	4	4	4	1	3	2	5	3	3	2
84	2	2	3	4	2	1	1	1	3	4	3	1	3	2	4	3	4	3	3	1	2	3	2	2	3	4	3	3	3	4	3	3	3	3	3	2	3	2	3	4	4	3	2	4	3	4	3	4	3
85	1	4	3	1	2	3	1	1	3	2	2	4	2	2	3	1	3	2	2	2	2	2	4	3	5	4	4	4	4	3	4	3	4	5	3	4	3	3	4	3	3	4	1	1	1	2	3	1	2
86	1	3	4	3	3	2	2	3	3	2	3	4	3	1	4	2	3	4	3	4	3	4	4	2	2	4	2	2	3	2	3	4	2	3	3	4	3	4	3	2	3	3	3	4	2	3	2	4	4
87	1	1	1	2	2	1	1	2	4	5	2	3	4	2	3	4	3	4	3	3	3	4	3	4	2	3	3	4	2	3	3	5	2	3	2	2	4	2	2	3	4	2	3	1	3	2	2	2	3
88	1	1	4	1	2	4	2	1	2	2	1	1	2	2	2	2	3	2	3	1	1	1	3	3	3	2	2	3	2	3	2	2	5	2	2	3	3	3	2	2	1	2	3	4	4	2	3	2	5
89	2	2	4	2	3	3	2	5	5	4	5	5	4	4	5	2	5	3	4	5	4	3	3	4	5	3	4	5	5	4	5	5	5	4	5	4	5	5	4	5	5	4	4	5	4	6	4	5	4
90	2	2	1	3	1	1	1	4	3	4	4	4	3	3	3	4	3	3	4	3	3	3	4	4	3	2	2	2	4	2	2	4	3	3	2	3	1	2	3	1	4	4	4	3	3	2	4	3	2
91	2	3	4	1	1	2	1	2	2	2	2	1	2	3	2	2	3	2	2	2	2	5	4	3	3	2	2	3	3	4	3	3	3	2	3	3	3	3	3	2	4	3	2	2	3	2	2	1	1
92	1	2	1	4	4	3	1	3	3	3	4	4	3	3	4	3	4	4	5	4	3	4	3	3	3	3	5	3	3	3	4	3	2	2	3	2	4	3	3	4	2	2	4	4	3	3	4	3	4
93	1	2	2	4	3	1	1	4	3	3	3	4	4	3	3	4	4	4	2	4	3	4	4	3	4	4	4	3	1	3	4	5	3	3	3	3	5	4	2	4	5	3	4	2	3	3	2	3	1
94	2	3	4	3	3	2	1	4	3	4	3	3	4	3	4	4	2	4	4	4	3	2	3	2	2	4	3	2	3	2	3	3	4	4	3	3	2	2	3	3	3	3	4	3	1	3	5	3	3
95	2	1	1	4	4	4	1	2	3	3	3	2	2	1	3	3	3	3	2	2	2	3	2	2	3	5	2	3	3	2	4	3	4	3	3	3	3	2	3	2	2	5	4	3	2	4	3	3	3
96	2	2	4	2	1	2	1	4	4	4	5	3	4	4	4	4	4	5	4	3	4	4	4	4	4	3	3	4	4	4	4	3	3	4	4	3	4	4	3	4	4	3	5	6	5	5	5	4	5
97	2	3	4	2	1	3	2	1	3	1	4	1	1	1	3	1	3	1	2	1	1	3	2	1	2	2	3	2	1	2	2	2	3	1	2	2	3	2	2	2	1	1	1	1	1	1	2	2	1
98	1	4	3	3	1	2	2	4	4	3	4	4	2	4	4	3	3	3	4	5	5	2	4	2	4	4	5	5	4	4	3	3	3	4	3	4	5	2	3	4	2	5	4	5	5	5	5	3	5
99	2	3	1	2	4	1	2	3	4	4	5	4	5	3	5	4	3	5	4	2	2	5	3	3	3	3	4	3	4	4	4	3	4	3	3	5	4	3	4	4	4	4	6	4	6	5	3	5	4
100	1	3	2	1	1	1	1	5	4	4	4	4	5	5	3	3	4	3	5	4	4	4	5	4	5	5	5	5	4	4	5	3	5	3	5	5	2	4	4	3	5	5	4	4	5	5	4	5	5
101	1	1	3	3	3	2	1	4	3	2	3	4	2	4	4	3	3	4	4	3	3	3	4	4	4	3	5	5	4	5	2	3	4	4	3	3	3	4	3	4	4	3	4	5	5	2	5	4	4
102	1	2	4	1	2	1	2	4	3	3	4	3	3	4	3	4	4	2	4	3	4	4	4	4	3	4	3	4	4	4	4	4	4	4	5	4	4	4	4	4	3	2	4	4	6	5	4	4	5
103	1	3	3	3	4	1	1	4	2	4	3	4	2	4	3	4	2	2	2	4	3	3	4	3	3	4	4	4	3	4	2	4	4	4	3	5	3	1	4	4	3	3	4	2	3	2	2	4	3
104	2	1	2	3	3	4	1	2	4	4	4	2	3	1	4	4	5	5	4	1	3	4	3	3	4	3	4	4	3	4	4	3	4	4	2	4	3	4	5	4	4	4	5	5	5	5	4	4	6
105	1	2	3	1	1	4	2	3	3	3	3	4	3	3	3	4	2	4	3	2	4	4	3	4	2	4	3	2	3	2	5	4	3	4	3	3	3	4	3	2	5	4	4	4	3	4	4	6	4
106	1	2	3	1	4	4	2	3	3	2	4	3	4	3	2	3	4	3	3	3	5	3	3	2	3	3	3	3	3	3	3	2	1	4	4	3	4	2	2	4	3	3	4	2	3	2	2	4	3
107	2	1	4	4	3	4	2	2	3	3	3	3	2	2	4	3	4	2	2	4	3	3	2	2	2	2	3	2	2	3	2	2	1	2	2	2	2	3	2	1	3	3	1	3	2	5	4	4	2
108	1	2	1	2	1	1	1	3	4	3	4	4	3	5	4	3	4	3	3	3	3	1	4	2	3	3	3	4	1	4	3	2	4	3	4	4	3	3	2	4	3	3	4	3	5	5	3	3	3
109	1	1	4	1	1	4	2	3	2	3	3	2	3	3	3	4	2	4	3	4	4	3	4	3	1	3	3	2	3	2	2	2	3	4	2	2	2	2	3	2	2	3	2	3	4	3	4	2	3
110	2	2	3	4	4	1	2	3	3	2	2	2	3	4	3	2	2	2	2	3	3	3	3	2	3	1	2	1	2	2	2	2	2	3	3	2	3	1	2	3	1	3	2	2	3	3	3	2	3
111	1	1	4	1	3	4	2	3	2	5	3	3	4	3	2	3	3	5	4	5	3	5	2	2	2	2	2	2	3	1	3	3	3	3	3	4	2	2	3	2	2	2	3	3	3	2	3	4	4
112	1	4	2	3	4	4	2	5	4	4	4	4	3	4	3	4	4	4	4	4	5	4	4	5	4	5	4	5	4	5	5	5	5	5	5	5	3	5	5	4	3	5	5	5	5	4	3	6	5
113	1	3	3	4	4	3	2	3	3	3	3	3	4	3	2	3	3	3	3	3	4	4	2	3	2	2	2	2	2	3	4	4	3	1	1	3	4	4	3	2	2	3	4	4	4	3	4	3	4
114	1	3	4	1	3	4	2	2	2	1	2	2	1	3	3	2	2	1	2	2	3	1	3	2	2	1	1	3	1	2	2	3	2	1	2	2	1	2	1	2	2	1	2	3	2	3	3	2	3
115	2	4	1	4	3	3	1	3	5	3	5	2	2	2	5	3	4	3	4	3	2	2	5	4	5	3	4	5	4	5	3	3	4	4	4	4	4	3	3	4	3	3	2	2	2	2	3	3	3
116	2	2	4	1	2	1	2	4	5	3	3	3	4	3	3	3	3	4	3	3	3	3	1	4	4	3	3	2	3	2	2	2	3	4	4	3	2	4	4	3	3	2	4	4	4	3	4	3	5
117	2	1	3	2	2	2	2	3	3	4	3	3	3	3	4	3	3	4	3	1	1	2	2	3	3	4	2	2	2	3	3	3	3	4	3	3	3	2	3	4	2	3	3	5	3	4	4	4	4
118	2	3	1	2	2	3	2	2	3	3	4	2	4	3	2	4	4	3	3	3	3	5	3	4	5	5	5	4	4	4	4	4	4	4	4	5	5	3	5	5	4	5	5	4	5	4	5	4	6
119	2	3	2	3	4	1	1	2	3	2	3	3	3	2	3	3	3	3	4	1	1	1	4	3	4	3	4	3	2	4	5	3	4	3	4	3	4	5	3	5	4	2	5	4	5	5	4	3	4
120	1	3	3	1	3	3	1	3	4	4	3	2	2	3	4	3	4	3	4	3	2	2	3	4	3	3	5	3	3	3	4	3	2	3	2	5	2	5	4	2	4	5	5	3	4	4	4	5	4
121	2	2	1	3	4	4	2	2	4	3	4	3	2	3	4	3	5	3	5	2	2	2	3	2	2	1	2	1	3	3	2	2	1	2	1	2	3	2	2	3	3	2	4	5	6	6	6	5	5
122	2	1	3	4	2	1	2	3	2	3	3	3	2	3	3	3	3	2	3	3	2	2	3	4	3	3	2	3	2	3	4	3	4	1	4	2	2	3	2	3	3	2	3	2	3	3	5	3	3
123	2	2	2	4	3	4	2	4	2	3	4	3	4	3	5	3	4	3	4	3	3	3	4	2	4	3	3	3	4	4	3	3	3	2	4	4	3	2	4	3	3	3	3	4	3	4	4	3	5
124	2	2	3	3	3	4	2	4	3	3	4	3	2	2	4	3	4	3	3	3	1	3	3	2	2	4	3	3	3	3	2	1	4	4	4	3	2	1	4	2	2	3	3	3	2	4	3	3	3
125	1	3	1	2	3	4	2	1	3	2	2	1	3	1	2	3	3	3	2	1	1	3	1	2	3	4	2	2	2	3	2	3	2	2	2	2	3	3	4	3	2	2	3	2	2	2	2	6	2
126	1	3	4	3	3	4	2	1	3	3	3	1	4	1	3	3	4	3	3	2	1	3	4	1	3	4	3	3	2	3	1	3	3	3	4	3	3	3	3	3	2	3	4	4	4	5	4	3	2
127	1	2	4	3	1	3	2	2	3	2	3	3	3	3	3	3	2	3	3	3	3	3	2	3	4	3	3	4	3	2	3	3	3	2	3	3	3	3	2	2	2	2	3	3	4	4	2	3	4
128	1	4	4	2	3	4	2	3	3	3	3	3	2	3	4	4	3	3	4	3	5	3	2	3	2	2	3	1	2	2	2	2	3	2	3	3	2	2	3	2	2	4	3	3	2	4	2	3	4
129	2	3	4	1	1	3	2	2	4	3	3	4	4	3	3	3	3	4	3	2	3	4	3	3	1	3	3	2	2	1	3	2	2	1	3	3	2	3	3	2	2	3	4	3	4	2	3	3	4
130	2	1	1	4	2	1	1	3	4	4	3	2	4	3	3	3	3	4	3	4	2	3	4	5	3	3	2	2	5	3	5	5	3	4	3	4	3	5	4	2	1	3	3	4	2	3	2	3	4
131	1	1	4	2	2	2	1	4	4	3	4	2	3	3	5	3	4	3	4	4	4	5	4	5	3	3	4	4	2	4	4	4	4	3	2	3	3	4	4	3	5	3	2	5	3	2	4	4	3
132	1	1	1	3	3	3	2	1	3	2	3	1	3	2	2	2	3	2	3	2	2	3	3	2	1	1	2	2	2	3	3	2	2	4	3	2	2	2	3	3	3	3	3	4	3	3	4	2	3
133	1	1	1	2	4	1	1	2	2	3	3	3	3	2	2	4	2	3	1	2	3	3	1	1	2	3	3	1	2	1	2	1	2	3	2	2	1	2	3	1	1	3	4	4	2	4	5	3	5
134	1	1	2	2	3	3	1	3	3	3	3	3	2	2	4	2	4	3	4	3	3	1	3	4	4	4	2	3	3	2	4	3	4	3	2	3	3	3	3	2	4	4	4	4	4	4	5	3	4
135	1	1	3	4	3	3	1	3	4	3	4	3	4	4	4	3	5	4	5	3	3	3	3	4	3	3	3	3	3	2	4	3	3	3	3	4	4	4	4	4	4	3	5	3	3	3	3	5	3
136	1	2	4	3	3	1	1	3	2	4	2	2	3	3	2	3	1	4	4	2	3	3	5	5	5	3	3	4	3	4	3	4	4	3	2	2	4	5	2	4	5	3	4	4	3	4	4	5	5
137	2	1	3	4	3	3	1	3	4	2	5	3	4	3	5	3	5	2	5	3	2	2	3	4	3	2	2	3	5	4	5	3	4	4	3	3	4	3	4	4	3	1	4	4	4	4	5	4	4
138	1	4	2	1	1	4	1	3	3	3	4	2	3	3	5	4	3	4	3	4	3	3	2	3	4	3	3	3	3	4	3	2	2	3	4	2	3	2	3	3	2	3	4	3	5	3	4	4	4
139	1	1	2	2	2	2	2	3	3	3	2	4	2	4	2	3	4	4	4	2	4	2	3	3	4	3	4	3	4	4	3	2	4	3	4	4	3	3	3	3	2	3	3	3	3	4	3	4	3
140	2	3	4	2	2	1	2	4	3	4	4	3	4	4	3	4	4	4	4	4	4	3	2	2	3	2	3	2	4	2	3	3	3	3	2	3	4	3	3	3	3	2	5	5	5	5	6	6	5
141	1	2	2	1	2	1	1	3	4	3	4	4	3	3	4	4	3	4	3	4	4	2	4	5	5	3	3	4	4	5	4	3	4	3	3	3	3	4	4	3	4	5	3	3	4	3	3	5	3
142	2	4	3	2	1	2	1	4	3	4	4	3	4	3	4	5	4	3	4	3	5	3	5	1	4	3	4	4	4	4	3	2	4	3	2	4	5	3	4	4	2	3	4	3	4	5	5	3	4
143	2	1	1	4	1	4	2	3	4	4	5	3	4	3	4	4	4	3	4	3	2	4	4	3	2	4	4	4	3	3	4	4	4	2	3	2	4	4	3	4	4	4	6	3	5	3	3	5	4
144	1	2	4	1	2	1	1	2	3	3	3	2	4	3	2	4	4	4	2	2	2	3	3	3	4	3	4	3	4	3	3	2	4	2	4	3	5	4	2	3	4	4	4	3	3	4	4	3	3
145	1	4	3	3	4	3	2	3	3	4	3	3	3	5	3	3	5	3	2	4	3	4	3	2	4	2	2	4	1	4	2	2	3	1	4	1	4	1	1	2	2	4	3	2	2	3	3	3	3
146	1	4	2	1	2	1	2	3	2	2	3	2	2	3	3	3	3	3	3	2	3	2	2	2	3	3	2	2	3	3	3	2	2	3	3	2	3	2	2	3	3	4	2	3	4	4	3	4	3
147	1	4	1	2	2	2	2	4	4	5	4	2	3	2	4	5	3	3	3	3	3	4	3	5	5	3	5	4	4	4	4	5	3	4	3	5	4	4	5	4	5	5	2	5	4	3	4	4	5
148	1	2	3	2	1	4	1	3	5	4	4	3	3	2	4	4	4	3	4	4	3	4	5	4	5	3	3	4	4	4	4	4	4	3	4	4	3	5	3	4	4	4	5	6	4	5	6	6	5
149	2	1	3	4	3	3	2	4	5	4	4	4	4	4	5	3	4	3	5	4	3	4	5	4	5	4	5	5	5	5	4	4	4	4	4	5	4	4	5	5	3	5	3	4	4	3	5	5	4
150	1	3	2	4	2	1	1	3	3	3	4	3	4	3	3	4	4	3	3	2	3	3	4	3	3	3	3	4	3	4	2	2	4	4	3	2	4	1	2	5	3	3	3	4	4	3	4	2	4
151	1	4	4	4	1	2	2	1	3	3	3	2	4	1	3	2	4	3	4	1	2	3	2	3	1	3	1	3	2	2	2	1	3	2	3	2	3	1	2	3	2	4	4	4	4	4	5	3	3
152	1	3	1	2	3	1	2	3	5	3	4	2	3	3	4	3	3	3	5	2	2	2	4	3	3	2	4	5	3	3	3	3	2	3	3	3	4	3	3	4	2	5	4	5	5	5	4	4	5
153	2	3	2	1	1	2	1	1	1	2	1	1	1	1	1	1	1	2	3	1	1	2	1	2	2	4	3	1	2	1	1	2	1	2	2	2	1	2	1	3	2	2	1	1	1	1	3	1	1
154	1	2	4	3	1	3	1	4	5	3	5	4	5	4	4	5	4	3	4	3	5	4	4	5	5	4	4	5	3	4	5	5	4	4	5	4	4	5	5	4	1	4	6	6	5	6	6	5	6
155	1	4	2	2	1	1	1	3	4	2	4	2	3	2	4	2	3	3	4	2	3	2	3	2	3	3	3	3	4	3	3	2	2	3	3	3	4	2	3	3	1	3	4	4	4	3	4	4	2
156	1	1	3	4	1	2	2	5	3	5	3	4	4	4	5	4	4	3	4	3	4	4	4	4	4	4	3	4	3	3	3	4	3	2	5	3	4	4	3	4	3	2	4	4	4	4	6	4	5
157	2	2	2	1	1	2	1	1	2	3	3	1	3	1	3	3	3	3	2	1	2	2	2	2	3	2	3	3	3	3	1	3	2	3	3	2	3	3	2	3	3	2	3	1	1	2	1	1	1
158	1	2	2	2	2	4	2	3	4	4	2	3	4	3	4	4	4	4	4	4	3	5	5	4	3	3	4	5	3	4	4	3	4	3	4	3	3	5	4	5	4	4	4	5	6	6	6	4	5
159	2	2	4	1	3	4	1	5	3	3	4	4	4	5	3	3	4	3	4	5	4	3	3	4	3	2	3	3	4	3	4	4	4	2	3	3	4	4	2	3	3	3	5	4	5	4	3	4	3
160	2	1	2	2	3	1	2	4	3	4	3	4	2	4	3	3	2	3	2	5	4	3	2	3	3	2	3	2	3	3	4	3	2	4	2	4	2	3	2	2	3	3	3	4	3	3	4	4	4
161	1	1	4	3	3	4	2	2	3	2	3	2	2	2	3	3	3	1	4	3	3	2	4	2	3	3	3	3	3	4	2	3	4	4	4	3	2	3	3	2	3	3	1	3	3	3	3	4	3
162	2	3	2	2	2	2	2	1	1	1	1	1	1	1	1	1	2	1	1	2	1	2	3	2	4	3	3	5	3	4	2	3	4	3	4	5	5	3	3	3	3	2	1	1	1	1	5	1	1
163	1	2	2	2	4	2	2	1	4	1	3	1	1	1	3	2	3	2	4	1	1	1	3	3	3	2	3	2	2	3	2	3	2	2	2	2	2	1	3	2	3	2	3	3	2	2	3	2	2
164	2	3	1	2	2	3	1	4	4	4	4	5	3	4	5	5	4	4	5	4	4	3	3	5	4	5	5	4	5	5	5	4	4	5	5	3	5	4	4	4	3	4	6	6	5	4	5	4	5
165	2	1	3	2	1	4	1	3	1	4	2	3	4	3	1	3	1	3	1	2	2	4	1	2	2	2	1	2	2	2	3	2	1	3	3	2	2	3	1	2	3	2	3	2	2	2	2	1	2
166	2	2	2	4	3	4	2	3	4	2	3	2	2	2	4	3	4	2	4	2	1	3	4	5	5	3	3	4	4	3	4	4	4	2	4	3	5	5	4	4	5	2	3	2	3	2	4	3	2
167	1	3	4	4	1	3	1	2	3	1	1	2	2	2	3	2	3	1	2	2	1	1	1	1	1	2	2	1	1	1	2	2	4	2	1	1	1	2	2	2	2	2	1	2	3	3	2	4	2
168	2	1	3	4	2	2	1	2	5	3	3	3	3	3	4	3	3	2	4	3	2	1	4	3	4	4	2	4	3	4	3	3	3	4	4	2	5	2	3	4	3	4	2	4	4	4	5	4	4
169	1	2	4	4	3	4	1	3	4	3	4	4	3	3	3	2	4	3	4	3	2	2	5	4	5	4	5	5	5	5	5	5	4	3	5	4	4	5	4	4	4	4	5	5	5	4	6	6	4
170	1	1	2	2	4	1	1	3	4	4	4	4	4	4	4	4	4	3	1	3	3	3	5	5	5	4	4	5	4	3	5	5	5	4	5	2	5	5	4	5	3	4	4	5	4	4	5	5	4
171	1	1	4	3	2	3	1	1	2	3	2	1	2	1	2	3	2	2	3	1	1	3	2	3	2	2	1	2	2	2	2	2	3	4	2	2	3	2	2	3	1	3	1	3	4	5	3	3	3
172	2	4	4	2	3	2	2	5	4	4	4	4	4	4	3	5	4	4	4	4	5	5	4	5	4	4	3	4	4	4	5	5	2	5	3	4	4	4	5	4	5	5	5	6	3	6	6	6	5
173	2	2	4	2	3	3	1	2	5	2	5	2	3	3	5	4	5	3	4	2	4	4	4	5	3	4	4	4	4	5	4	5	5	5	3	4	4	4	5	3	5	4	3	3	4	3	2	3	3
174	1	4	4	4	1	1	2	3	2	2	1	2	2	3	2	3	1	2	1	1	3	2	2	4	4	2	2	3	3	3	3	3	2	1	3	2	3	2	2	2	4	3	2	3	1	3	2	2	2
175	1	2	4	1	2	1	1	3	5	4	4	5	3	3	4	4	4	3	5	3	4	3	4	1	5	4	2	5	3	4	2	3	5	4	4	3	3	1	4	3	2	5	4	4	3	4	3	4	6
176	1	3	3	4	2	4	2	3	2	3	2	3	3	2	2	2	2	3	1	3	3	4	3	2	3	2	3	4	1	4	2	2	3	1	2	1	3	3	2	2	3	2	2	3	2	2	3	2	4
177	2	4	1	2	2	1	1	4	4	3	4	4	3	4	2	3	3	2	3	4	3	3	4	5	5	4	5	5	5	4	5	5	4	5	4	5	5	5	2	5	4	4	6	4	4	5	6	4	5
178	1	3	1	3	2	2	2	1	2	2	3	2	2	2	2	2	3	2	1	2	2	3	3	3	2	3	2	2	3	3	2	3	2	4	4	3	2	4	4	3	2	2	4	3	3	4	3	5	5
179	2	2	4	3	1	1	2	3	3	2	3	4	2	4	4	2	3	2	3	3	3	3	4	4	3	3	3	4	3	3	5	4	3	3	4	4	4	4	3	4	4	3	3	4	5	4	5	3	3
180	1	2	3	4	3	1	1	2	3	2	4	2	1	2	2	2	3	2	3	3	2	2	2	2	3	3	3	2	3	3	2	2	2	2	3	4	2	3	4	1	1	4	3	3	3	4	2	1	2
181	2	2	4	3	3	1	2	2	3	4	3	2	3	2	2	3	3	3	4	1	3	3	1	4	3	3	2	2	4	3	2	3	2	2	3	2	2	3	3	4	2	3	4	4	4	4	6	4	4
182	1	4	3	3	2	1	2	3	3	3	3	2	3	3	2	3	3	2	2	3	3	2	2	2	3	2	2	1	2	2	1	3	2	2	3	1	3	2	3	3	1	2	2	4	3	2	3	2	1
183	1	4	1	2	4	4	2	4	4	2	5	4	3	4	5	3	4	3	4	3	4	4	4	4	4	4	5	3	4	3	4	4	4	3	4	5	3	5	3	3	4	4	3	3	4	3	4	2	4
184	1	4	1	3	4	2	2	2	2	2	1	2	2	2	2	2	2	2	3	1	2	1	1	1	1	1	1	2	2	2	1	1	2	1	2	1	1	1	1	1	2	1	1	1	1	1	5	2	1
185	2	1	3	1	4	4	1	3	4	2	3	4	3	4	3	4	3	2	4	3	3	3	2	4	2	3	3	4	4	3	3	3	3	4	4	3	3	4	4	4	3	3	4	2	2	4	3	3	2
186	2	3	2	3	1	3	2	4	3	4	4	4	4	4	4	3	3	4	4	3	3	4	5	3	4	5	4	4	4	4	4	3	4	5	5	3	4	3	5	5	4	5	4	5	4	5	5	4	4
187	1	4	2	3	3	2	1	3	2	4	2	4	3	3	3	3	4	3	3	3	4	3	3	3	3	4	4	2	4	5	4	3	3	4	3	3	4	4	3	3	3	5	3	2	4	2	2	2	3
188	2	1	3	3	1	3	1	2	2	2	2	2	3	1	3	3	2	3	2	1	1	3	1	2	1	1	1	1	1	1	1	1	3	2	1	2	1	1	1	1	1	1	3	2	2	2	2	5	2
189	2	1	1	4	2	2	2	4	4	2	4	3	2	3	4	3	3	2	3	4	3	2	3	2	3	2	2	4	3	4	3	3	3	3	3	3	4	3	3	4	3	1	4	3	4	4	5	4	4
190	2	3	3	1	1	3	1	5	4	3	4	4	3	5	4	3	4	2	3	4	4	3	4	3	4	3	5	2	3	5	4	4	4	4	4	3	3	3	4	4	4	3	6	5	4	4	5	5	4
191	2	3	2	3	3	2	2	4	2	4	1	4	4	3	2	4	2	4	3	3	5	5	4	5	4	4	4	4	4	4	3	5	5	3	4	3	4	4	3	3	4	3	3	3	5	3	5	4	5
192	1	4	4	1	3	2	2	1	2	2	2	2	2	2	2	2	2	2	3	1	3	4	2	3	2	2	3	3	1	2	2	3	3	3	2	1	3	1	2	2	1	1	3	4	3	2	2	3	3
193	1	1	2	1	1	4	2	3	3	2	3	3	2	3	3	3	2	2	3	2	4	3	3	3	2	2	2	3	2	4	3	3	3	3	3	2	1	2	1	3	3	2	4	2	2	3	3	3	5
194	2	4	3	1	2	4	2	4	2	4	3	3	4	4	4	5	3	5	2	4	3	4	3	5	3	3	2	1	3	3	5	4	3	3	3	4	3	4	2	2	4	2	4	3	4	4	4	3	4
195	2	1	1	4	2	4	1	3	2	4	3	2	2	3	1	3	2	3	2	2	3	2	2	3	3	4	3	3	3	4	2	3	3	2	3	2	3	1	2	2	4	1	4	4	3	2	3	3	5
196	2	1	1	3	2	2	1	2	3	2	3	2	2	2	2	2	3	2	2	3	3	1	1	1	2	1	2	1	2	1	1	1	1	3	1	1	2	2	2	2	1	1	1	2	1	1	3	2	3
197	1	1	2	2	1	4	1	4	3	2	4	4	3	3	3	2	2	2	4	3	4	3	2	3	2	2	3	2	2	4	2	2	3	2	2	1	4	3	2	3	3	2	2	2	3	2	2	2	3
198	1	4	3	2	2	2	1	2	3	2	5	2	2	3	3	2	3	3	4	3	3	1	2	3	3	2	2	4	1	2	3	3	3	1	4	3	3	3	1	3	2	1	3	3	3	2	2	2	2
199	2	3	3	2	3	2	1	4	3	4	3	3	4	3	4	3	4	3	4	3	3	4	4	3	4	3	3	3	2	4	4	3	3	3	4	2	3	3	3	3	4	3	2	3	3	4	2	2	3
200	2	3	2	4	1	1	1	3	4	3	3	3	2	3	4	2	3	3	3	3	2	2	2	2	3	1	1	3	1	2	3	4	2	1	3	4	2	3	1	2	3	1	2	2	2	2	3	2	2
201	2	2	3	3	1	3	2	3	2	2	3	2	3	2	2	2	2	2	1	3	3	2	2	3	2	2	2	3	3	2	3	3	3	3	3	2	4	2	3	1	4	3	2	3	3	3	2	3	3
202	2	4	4	1	2	1	2	2	1	3	2	1	3	1	1	3	1	3	1	2	2	4	4	2	2	2	3	1	2	3	2	2	1	4	2	2	3	2	3	3	1	2	2	2	2	2	3	1	1
203	2	2	4	1	1	2	1	3	3	5	2	5	3	3	3	4	2	4	3	3	4	5	3	3	1	3	3	2	4	3	3	3	2	2	2	2	3	3	2	3	4	1	3	3	3	5	4	3	2
204	1	4	1	3	3	4	2	3	2	5	3	2	4	3	2	4	3	4	2	3	3	3	3	4	3	4	3	4	2	3	3	4	5	2	3	4	2	4	2	5	4	4	4	4	4	4	3	2	4
205	1	2	3	3	3	1	1	3	1	3	1	3	2	2	1	2	1	2	5	2	2	2	1	2	1	3	1	2	4	2	1	1	4	3	3	1	2	1	2	2	2	3	2	2	2	2	4	4	2
206	2	2	1	4	2	1	1	3	4	2	3	3	1	3	4	2	4	3	4	3	1	1	4	3	3	4	4	2	3	3	3	4	3	2	3	3	3	4	3	2	4	5	2	3	4	3	3	3	5
207	2	2	2	2	3	1	2	2	4	3	4	3	5	3	4	5	4	4	3	3	3	4	3	1	4	5	4	4	4	4	2	2	3	4	4	4	4	2	1	4	3	5	3	3	5	4	4	5	5
208	1	2	4	1	1	4	2	3	4	4	4	4	4	3	4	3	3	3	2	4	3	2	2	3	3	5	4	3	4	3	2	2	3	3	4	3	2	3	3	3	1	3	3	2	3	4	4	4	4
209	1	3	1	4	3	2	2	3	3	3	2	3	3	4	3	3	3	3	2	2	4	1	5	3	4	4	4	4	4	4	3	4	5	4	4	5	5	3	4	3	4	5	5	4	6	5	3	3	5
210	2	2	3	4	4	2	1	3	3	1	1	2	3	3	2	2	1	2	2	3	3	3	2	2	2	2	1	3	2	3	1	2	3	3	1	2	2	1	2	2	1	2	2	3	2	2	2	2	6
211	1	1	3	2	3	4	2	2	2	3	3	3	3	2	4	2	2	2	3	3	2	2	3	4	3	3	3	4	4	3	3	4	3	4	4	4	3	3	3	2	4	4	4	2	3	3	4	3	3
212	1	4	3	4	4	4	2	2	3	2	3	3	2	2	4	3	3	2	4	3	2	2	1	3	3	5	4	3	3	2	3	3	4	2	3	4	4	4	3	3	4	4	4	3	3	2	3	3	3
213	2	2	3	3	3	2	2	3	4	4	4	3	4	3	3	4	4	4	3	3	1	5	4	2	3	4	5	3	4	4	2	3	4	4	4	4	4	4	3	2	2	4	4	3	4	3	3	3	4
214	2	3	1	2	1	3	2	4	4	3	4	2	3	3	3	3	5	3	4	2	3	5	3	3	1	2	2	4	3	4	3	3	2	1	4	3	3	3	2	3	2	1	2	2	3	3	3	2	2
215	2	4	2	1	4	4	2	2	5	4	5	2	4	3	4	3	3	2	4	2	2	4	2	4	4	1	3	3	3	2	3	5	3	3	2	2	4	3	3	2	3	3	2	3	3	2	3	2	1
216	1	3	3	1	1	3	2	4	3	4	4	4	3	4	4	3	3	3	4	3	4	2	5	3	5	4	4	5	5	5	4	4	3	4	5	4	5	3	2	5	3	4	5	5	6	6	5	6	5
217	2	1	1	3	3	1	2	4	3	4	3	3	5	3	3	5	4	5	4	3	4	4	3	3	2	3	4	3	3	3	4	3	3	2	3	4	2	3	3	3	3	3	5	4	5	4	3	4	4
218	1	4	2	4	1	4	2	2	2	2	1	2	1	2	2	2	2	3	2	2	1	1	2	2	2	2	2	1	2	1	2	2	2	1	2	3	2	2	3	2	3	2	4	2	2	2	3	3	3
219	1	3	1	3	1	3	2	3	4	4	2	2	3	3	3	3	2	3	3	3	3	2	3	2	4	3	2	4	2	3	2	2	5	4	3	2	4	3	2	5	2	2	3	3	4	4	3	5	5
220	2	2	1	3	2	2	1	4	4	2	4	3	3	4	3	3	4	2	4	4	4	3	5	2	4	4	5	5	4	4	2	3	5	4	4	5	4	3	5	5	3	4	4	6	4	5	4	5	4
221	2	1	2	1	2	2	2	3	3	3	3	5	3	3	3	3	3	2	1	2	4	4	2	2	2	2	3	2	1	3	3	2	3	3	3	2	2	2	2	3	2	2	3	2	2	2	2	5	3
222	2	4	1	4	2	1	1	4	4	3	4	4	3	4	3	4	4	4	4	3	4	4	4	3	3	4	3	4	4	3	4	3	5	4	3	4	3	4	5	3	4	5	4	5	4	5	5	6	5
223	2	3	3	4	3	1	1	3	2	3	2	3	3	4	3	3	3	3	3	2	4	5	4	4	3	5	4	3	4	4	3	4	4	3	4	4	3	4	4	3	4	4	4	2	4	5	4	4	4
224	2	3	3	2	1	4	2	1	3	4	3	1	3	1	4	3	3	4	3	2	2	2	4	3	2	3	3	4	3	2	4	2	3	3	2	4	4	3	2	3	2	3	2	3	2	3	3	3	4
225	1	4	4	4	1	1	2	3	3	2	4	2	3	4	3	4	4	3	2	4	4	2	3	3	2	3	3	3	4	3	3	3	3	3	3	3	4	3	3	3	2	3	3	3	3	2	4	4	3
226	1	4	2	3	3	2	2	4	2	2	1	1	2	2	2	1	3	2	2	3	2	2	2	3	3	3	3	3	3	2	4	4	3	3	3	2	3	3	2	2	3	3	3	4	3	4	3	5	3
227	1	1	1	3	2	3	1	4	2	3	3	3	4	2	3	3	2	3	3	4	3	2	2	3	4	3	1	1	3	2	3	3	3	4	3	3	4	3	3	2	4	3	5	5	5	4	6	4	3
228	1	2	1	3	3	1	2	3	3	2	2	3	2	3	3	2	3	3	3	3	2	3	3	3	3	4	3	4	4	4	3	2	5	3	4	3	4	3	4	2	2	4	4	4	3	3	4	3	3
229	2	1	3	4	3	4	1	1	1	2	2	2	2	2	1	1	2	2	2	1	2	3	2	3	3	2	1	3	2	3	3	3	3	2	4	2	3	3	1	3	1	2	1	2	1	1	1	1	2
230	1	3	3	3	4	1	2	3	2	4	2	1	3	2	3	3	3	3	3	2	1	3	4	3	4	2	3	4	4	3	3	3	4	2	2	5	3	2	2	3	2	4	2	4	4	3	3	3	3
231	2	1	1	4	3	2	2	3	3	2	3	3	3	2	3	3	3	3	5	4	3	4	2	3	3	2	2	3	1	3	3	3	2	2	3	3	3	2	2	4	2	3	3	2	3	2	3	2	3
232	2	3	4	2	2	2	2	3	4	2	4	2	2	3	4	3	4	3	5	3	4	3	2	3	3	1	2	4	2	3	3	3	3	3	2	1	3	3	2	4	5	2	2	1	2	3	2	2	3
233	2	4	1	4	3	1	2	2	3	3	3	1	4	1	4	4	3	3	4	1	1	3	3	2	3	4	3	3	4	4	2	3	4	3	3	3	3	2	3	5	1	3	3	3	2	2	2	2	1
234	1	4	3	1	2	1	2	3	4	4	3	4	5	4	5	4	4	5	3	3	3	4	3	2	4	3	3	3	3	2	3	3	3	4	3	3	4	3	4	2	4	4	5	5	3	4	3	3	4
235	2	2	3	2	2	3	2	1	2	3	2	2	4	2	2	3	2	2	1	2	2	3	2	3	4	3	4	2	3	3	2	3	2	4	3	4	2	2	4	3	2	4	4	3	4	4	3	4	4
236	1	4	4	2	2	4	1	5	4	5	2	5	3	4	4	3	4	4	4	4	4	3	5	3	4	3	4	4	4	4	5	3	4	4	3	4	4	4	3	3	4	5	5	6	6	6	5	5	4
237	1	1	3	2	2	1	1	3	4	3	4	4	5	4	3	3	4	4	3	3	4	4	3	3	3	4	3	3	4	2	3	3	4	3	4	3	3	2	3	3	3	3	4	4	2	3	4	3	2
238	2	4	4	3	2	3	2	3	3	2	3	3	3	3	2	2	4	1	3	2	2	1	4	3	3	2	2	3	1	3	3	3	4	1	3	2	1	3	3	3	1	2	3	3	3	3	1	3	3
239	1	1	2	4	4	3	2	2	3	2	4	3	3	3	4	2	3	2	4	3	3	3	3	3	4	4	3	4	3	4	3	3	3	2	4	4	4	4	4	4	4	3	3	2	2	2	3	2	2
240	1	2	4	2	3	4	1	4	5	2	4	2	2	4	4	3	5	3	4	4	3	4	4	3	4	2	4	5	2	4	3	3	5	4	5	2	4	3	3	4	4	3	5	4	4	3	3	4	3
241	2	4	1	3	4	2	2	2	2	3	3	2	2	3	2	4	3	3	4	3	3	3	3	4	4	2	1	4	2	4	5	4	3	2	3	2	3	4	1	3	4	1	3	3	4	3	4	2	4
242	1	1	4	1	2	2	1	1	3	1	4	1	2	1	3	1	1	2	2	2	2	1	2	3	2	2	1	3	3	3	2	3	4	3	3	1	2	2	1	3	2	1	3	3	2	3	3	2	3
243	2	1	3	4	2	2	2	3	2	3	2	2	3	4	2	3	3	3	2	3	4	2	5	2	5	3	3	4	2	5	2	1	3	4	4	4	3	2	3	4	2	3	3	4	3	2	4	3	3
244	2	3	4	3	3	3	2	1	3	3	3	1	3	1	3	3	3	2	1	2	1	3	1	2	3	2	1	2	1	3	2	3	2	1	3	2	2	3	2	2	3	3	3	3	3	3	1	3	2
245	2	3	3	2	2	4	2	2	4	3	3	2	3	1	4	3	4	3	3	2	1	2	3	2	3	3	2	3	3	3	2	2	5	3	3	3	4	2	2	4	4	2	4	4	3	3	3	3	6
246	1	3	3	4	3	1	2	4	2	3	2	4	3	2	3	3	3	3	3	3	3	2	2	2	2	3	2	2	4	3	4	3	4	4	2	4	1	3	3	2	4	4	4	4	4	4	3	3	4
247	1	3	3	4	3	2	1	4	4	2	4	3	2	2	3	2	3	2	4	3	3	1	2	4	4	2	3	3	3	4	3	3	3	3	2	4	3	4	4	4	3	3	3	4	5	3	5	4	5
248	2	3	4	4	3	4	1	2	2	2	4	3	2	2	3	4	3	2	4	3	3	3	3	4	4	5	5	4	5	4	3	4	4	3	2	5	4	4	5	4	3	4	4	6	4	5	5	4	5
249	1	2	1	4	2	4	2	3	1	4	2	3	3	2	1	3	1	4	2	3	3	4	2	1	3	3	2	4	2	2	2	2	3	1	2	3	2	1	2	3	2	2	4	5	3	5	4	3	3
250	2	2	1	2	1	4	2	5	3	4	4	5	4	5	3	5	3	5	3	5	5	5	4	5	5	3	4	4	3	5	5	5	4	5	5	4	3	5	2	5	4	3	6	6	6	6	1	5	6
251	2	1	2	3	2	3	1	3	2	2	2	2	2	2	1	3	3	1	3	2	2	2	1	1	1	2	1	1	2	2	2	1	1	2	2	2	1	2	1	1	2	2	2	2	2	3	2	2	2
252	2	4	1	2	1	2	2	2	4	4	3	3	4	2	4	4	4	4	4	3	3	5	4	2	3	4	3	3	5	3	3	3	4	5	3	3	3	3	4	3	3	4	4	5	4	4	4	3	3
253	1	3	4	4	3	3	1	2	3	1	3	3	3	3	3	3	2	3	3	3	3	4	2	2	4	3	3	4	4	4	3	4	3	3	3	4	3	4	5	2	3	3	3	3	3	3	2	3	2
254	1	2	2	3	2	3	2	4	4	4	5	4	3	4	5	5	4	4	5	3	3	3	5	4	4	3	3	4	4	3	3	4	3	4	4	3	4	3	4	4	4	4	5	5	6	3	6	5	5
255	2	2	4	4	1	1	2	2	3	2	1	3	2	2	3	2	3	1	3	3	3	2	2	3	1	4	2	2	3	3	2	2	2	3	3	3	3	1	4	2	3	3	3	3	2	2	2	2	3
256	1	4	2	3	1	3	1	2	2	2	1	2	3	1	2	2	1	2	3	2	2	2	3	2	4	3	3	3	4	3	2	3	4	2	3	2	4	2	2	4	2	3	2	2	2	2	3	1	2
257	1	1	2	1	3	3	1	4	4	4	3	4	4	5	3	5	4	5	4	3	4	4	5	4	3	4	3	4	3	3	4	5	3	3	4	3	4	4	2	4	4	4	5	5	5	5	1	6	6
258	2	3	4	3	3	1	2	5	4	3	3	5	4	4	4	4	4	4	5	5	4	5	4	4	4	2	4	3	3	4	4	4	4	3	2	3	4	4	4	3	3	2	4	4	4	4	5	5	4
259	2	2	3	4	2	4	2	1	4	3	4	2	3	2	4	3	3	2	3	3	2	3	2	2	2	2	2	2	3	2	2	2	1	4	2	4	3	2	3	3	4	3	4	2	2	3	4	3	3
260	2	3	3	4	1	3	2	5	4	4	3	2	3	3	3	3	2	3	3	3	4	3	4	3	4	4	4	3	5	4	3	3	4	5	3	5	3	2	4	3	3	4	3	3	4	3	2	4	3
261	2	1	3	1	2	4	2	3	5	3	5	3	5	2	5	4	5	4	1	3	2	3	2	3	3	3	4	2	2	2	3	2	3	3	2	3	3	3	1	3	3	4	3	3	2	3	4	5	4
262	1	4	3	1	2	1	2	3	2	2	2	2	3	2	3	3	3	4	2	2	3	3	2	3	3	2	2	3	3	2	2	3	2	3	1	3	2	3	3	1	2	4	1	2	3	2	2	1	1
263	2	4	2	1	3	2	2	2	4	3	4	3	2	3	2	2	4	2	4	3	3	3	4	3	4	2	2	3	2	3	4	4	4	1	3	3	4	3	4	4	5	2	3	3	4	4	2	4	3
264	2	3	4	3	3	3	2	4	4	3	4	3	3	2	4	3	3	3	3	4	3	4	3	3	4	3	3	5	2	4	3	1	5	3	4	3	4	2	2	4	2	2	1	2	2	1	3	3	4
265	1	3	4	4	2	2	1	3	1	3	2	3	4	2	2	3	3	4	1	3	2	3	2	2	1	2	1	2	1	2	1	1	2	1	2	2	1	2	1	2	1	1	3	3	3	2	3	2	2
266	1	4	3	1	1	3	1	3	2	3	2	3	4	4	2	2	3	2	2	3	4	2	2	3	2	4	4	3	2	3	3	1	3	2	4	3	3	1	3	2	2	3	3	3	3	3	5	2	4
267	2	3	2	3	4	3	1	2	3	3	3	2	3	2	3	3	2	3	3	3	2	2	4	4	3	2	3	4	2	4	3	2	3	4	4	3	3	3	2	3	3	2	2	5	4	4	4	4	3
268	2	1	3	4	2	1	2	4	3	5	4	5	5	5	4	5	5	5	4	5	4	4	5	4	4	4	4	5	4	5	4	5	5	4	5	1	3	3	2	4	4	3	6	6	6	6	5	4	5
269	2	3	1	3	3	2	1	2	4	2	2	1	3	3	2	3	1	3	2	3	2	3	3	2	4	3	3	4	2	4	5	3	4	3	2	2	2	4	3	4	3	4	3	4	4	3	4	4	4
270	2	3	1	3	1	2	2	1	3	4	2	1	3	1	2	3	3	3	2	2	1	3	3	3	2	2	1	2	2	1	3	3	2	2	2	3	3	4	2	3	4	2	3	3	5	4	3	2	3
271	1	2	2	3	2	2	2	4	3	4	4	4	3	3	2	3	2	3	3	4	3	3	4	3	2	3	3	2	3	3	2	2	5	2	3	2	5	3	3	4	2	3	2	3	4	5	3	4	3
272	1	3	3	3	1	4	2	1	1	2	1	1	3	1	2	2	2	3	2	1	2	2	3	2	2	3	2	3	2	3	3	3	3	3	3	2	2	3	2	4	3	2	4	3	3	2	2	4	3
273	2	4	4	2	3	4	1	3	3	4	4	4	3	3	3	3	4	2	3	3	2	4	5	4	5	5	5	5	5	4	5	5	5	5	5	4	5	5	4	5	5	5	4	5	5	5	4	4	4
274	2	4	3	3	4	3	1	3	4	4	5	2	4	2	4	3	5	4	4	2	2	5	4	4	4	3	2	2	3	4	4	4	2	2	2	4	3	4	1	4	3	3	5	4	4	6	4	5	4
275	2	2	4	3	2	3	1	3	3	5	4	3	5	4	5	5	3	5	3	3	4	4	5	4	5	3	4	5	4	5	4	4	1	4	5	5	4	3	5	5	4	4	5	5	5	5	4	4	5
276	2	1	2	4	1	2	1	3	2	3	2	3	2	3	1	2	2	3	2	2	3	2	2	2	2	2	1	3	2	3	2	2	2	1	3	2	2	2	2	2	5	2	3	2	2	3	3	1	1
277	1	4	2	3	1	4	1	3	2	3	2	3	2	1	3	2	2	2	2	1	3	3	2	1	2	3	4	1	4	3	2	2	4	3	3	3	3	1	2	3	2	2	4	3	1	2	2	1	3
278	1	4	2	4	2	3	2	2	2	3	3	3	3	2	4	3	2	3	3	2	2	2	4	2	3	3	4	3	4	2	2	3	4	4	4	4	3	3	2	2	3	3	5	4	3	4	4	3	4
279	2	1	4	1	1	3	2	2	4	3	5	2	3	1	4	3	5	4	4	2	1	4	2	2	2	3	4	2	2	2	3	2	3	3	3	3	2	2	3	3	2	4	4	3	3	3	3	4	3
280	2	4	1	2	1	4	2	2	4	2	4	2	2	1	4	2	4	3	5	2	2	3	4	4	4	2	4	5	3	4	3	3	3	5	5	3	5	4	3	4	4	4	4	4	3	4	3	1	2
281	2	4	4	1	3	2	2	2	3	3	1	2	2	1	2	2	3	1	2	1	2	2	3	2	4	2	2	2	3	4	2	2	3	3	3	3	2	3	2	2	3	3	5	4	5	3	3	3	3
282	2	3	3	2	2	4	1	2	3	4	3	2	3	3	3	2	4	4	3	3	3	3	3	2	2	5	4	2	4	3	2	2	3	3	2	4	2	2	3	2	4	4	4	3	4	4	4	4	2
283	2	3	2	3	2	1	2	3	3	2	2	1	1	1	2	2	3	3	2	2	2	3	2	2	3	3	2	3	3	2	2	2	1	3	2	3	3	2	3	3	3	2	3	3	3	4	4	3	3
284	1	2	3	4	4	2	2	4	4	3	3	3	4	3	3	4	4	3	4	4	4	3	5	4	5	5	5	4	5	4	5	4	5	5	4	4	5	5	5	5	4	5	5	5	5	5	4	3	4
285	1	1	3	1	1	2	1	3	3	4	4	2	4	2	2	3	3	4	3	3	3	3	4	2	5	3	3	3	2	4	2	1	4	4	4	2	4	3	3	3	4	3	3	3	4	5	3	4	2
286	1	2	4	2	1	4	2	3	3	2	4	2	2	2	2	3	3	2	2	2	2	3	3	4	2	3	3	3	4	2	3	4	3	4	4	3	1	3	2	2	4	3	3	3	2	3	1	3	3
287	2	4	4	4	2	4	1	3	2	2	2	3	2	4	2	3	2	2	1	4	3	3	4	3	3	3	2	3	3	2	2	3	3	3	2	2	3	3	2	3	4	3	4	3	2	3	4	3	4
288	1	1	2	1	4	3	2	2	2	3	2	2	3	3	3	4	2	3	3	2	2	2	2	2	3	2	2	2	3	2	3	1	2	2	1	2	1	2	1	1	2	2	3	4	3	3	3	5	3
289	1	2	2	3	3	3	2	4	2	3	2	3	2	5	2	4	3	3	2	3	3	3	3	2	5	4	2	3	3	3	2	2	4	3	3	2	2	2	2	4	1	2	2	2	4	3	2	3	2
290	2	2	3	3	4	3	1	3	3	4	3	5	5	4	3	4	4	4	3	5	4	4	4	4	3	3	3	4	3	3	3	3	4	3	3	2	4	3	4	5	3	2	5	4	3	6	6	5	4
291	1	3	4	3	1	4	2	4	3	2	3	4	3	4	5	3	4	3	4	4	3	3	5	4	5	4	4	4	5	5	4	3	4	4	5	4	5	4	5	5	3	4	5	4	5	3	4	4	5
292	2	4	2	1	2	2	2	4	3	3	2	3	5	3	2	4	4	4	2	3	3	4	4	4	3	3	3	3	3	3	4	4	4	4	3	3	3	5	3	4	4	4	4	3	3	4	3	4	4
293	1	2	3	2	4	2	2	3	1	3	2	2	3	3	2	2	1	3	1	3	3	3	4	2	3	3	2	3	3	2	2	1	2	3	3	3	2	2	3	3	2	1	4	5	3	3	4	5	5
294	1	2	3	4	2	1	1	4	2	3	4	2	2	4	2	2	2	2	3	3	2	1	2	1	1	2	3	2	3	2	2	1	1	2	3	3	3	2	4	3	2	2	1	1	1	1	2	3	2
295	2	3	4	3	2	4	2	5	4	3	4	5	4	3	3	4	3	4	5	5	4	3	1	4	3	4	2	2	3	2	3	2	3	2	2	3	2	4	3	2	3	2	3	4	4	4	5	3	4
296	1	2	1	3	2	3	1	5	4	4	4	5	4	5	3	5	4	5	4	5	4	5	5	5	5	5	5	5	5	5	5	5	1	5	5	2	5	5	5	5	2	5	6	6	5	6	6	6	6
297	1	1	3	4	3	2	1	4	5	4	5	3	4	2	5	5	5	5	4	3	3	5	3	4	4	3	4	3	5	4	4	3	5	4	5	5	5	3	5	4	5	4	6	5	4	4	6	4	5
298	2	2	4	1	1	1	1	2	4	4	5	3	2	1	4	2	5	2	4	2	2	1	3	3	5	3	2	3	1	3	3	3	3	2	4	1	3	2	2	3	2	2	1	2	4	4	4	2	3
299	2	1	1	3	3	4	2	2	2	4	2	2	4	1	2	3	3	4	1	3	2	3	2	1	4	3	2	2	2	3	2	2	2	2	2	2	3	2	3	3	3	2	3	3	1	3	3	3	2
300	1	1	2	1	3	1	2	4	1	3	3	3	2	4	3	2	2	3	3	3	3	2	3	4	3	2	3	2	3	2	3	4	2	4	3	3	3	4	1	3	3	2	3	3	3	3	2	3	2
301	2	2	4	4	1	3	2	2	4	4	3	2	5	1	4	4	4	4	4	2	1	3	3	3	2	4	3	2	4	4	3	2	3	3	2	3	2	5	3	2	3	4	2	3	2	5	4	5	3
302	1	2	2	2	4	4	2	2	2	3	2	2	3	2	2	3	1	2	2	2	1	3	2	3	3	3	1	3	1	3	4	3	4	2	2	2	4	3	1	3	3	2	3	2	2	2	2	1	1
303	1	4	4	2	2	2	1	4	3	2	3	2	3	4	4	1	4	2	4	3	3	3	3	2	2	2	3	2	3	2	2	1	3	4	2	3	2	2	3	3	1	3	4	3	4	2	4	3	2
304	2	2	3	1	2	1	1	1	2	3	3	1	3	1	3	2	3	4	2	2	2	4	3	1	2	1	2	2	2	3	1	1	3	2	3	2	2	1	1	3	2	2	4	4	3	3	4	2	4
305	2	3	2	2	2	3	1	3	4	4	3	2	4	2	4	3	4	3	3	3	2	4	3	3	3	3	2	4	3	4	3	4	3	3	3	3	3	3	3	3	4	2	3	3	3	1	2	3	2
306	2	3	4	4	1	4	1	2	3	3	2	3	3	3	2	4	3	4	3	3	3	4	2	2	1	2	2	2	2	2	3	3	1	2	1	1	1	3	3	1	2	2	1	2	3	4	3	2	3
307	2	1	2	4	1	3	1	2	4	2	4	2	3	2	3	3	4	2	4	3	2	3	4	2	2	3	4	4	4	3	3	3	4	3	3	3	3	3	3	3	4	3	3	3	2	4	3	2	3
308	2	3	3	2	2	4	1	4	5	4	5	4	3	3	4	4	5	4	4	4	3	3	4	3	5	5	5	4	5	4	5	4	4	5	4	4	3	3	5	5	5	5	3	5	5	5	5	4	4
309	1	1	2	2	2	1	1	1	2	2	2	2	2	1	2	1	3	2	2	2	2	2	3	1	3	3	2	2	3	2	1	2	1	3	2	2	3	1	3	2	1	4	3	3	3	2	3	3	3
310	1	4	3	3	4	2	1	3	1	3	1	1	4	2	1	2	1	3	2	2	3	2	3	2	2	3	2	2	2	2	2	3	3	3	3	3	2	2	3	3	2	3	3	2	2	3	1	1	1
311	2	1	1	4	3	3	1	3	3	2	3	4	3	4	3	3	3	2	4	3	3	2	3	4	3	4	4	2	3	2	4	4	2	3	1	4	3	4	3	3	1	2	3	2	2	3	2	2	4
312	1	2	2	3	2	4	1	3	2	4	3	4	3	3	3	4	2	3	3	4	4	3	5	3	4	5	5	5	4	3	3	3	5	4	5	4	4	2	3	5	3	4	5	5	3	4	3	4	3
313	1	1	4	2	3	1	2	5	4	4	4	4	5	5	4	5	3	5	4	4	5	5	4	4	5	4	5	5	5	3	5	5	5	5	4	4	5	5	5	4	5	5	5	4	6	5	5	5	6
314	1	4	2	2	1	4	2	4	4	3	3	3	3	4	4	3	3	2	3	3	4	3	3	2	3	4	3	2	4	3	3	4	3	3	3	3	3	4	3	4	3	3	3	3	4	4	3	3	2
315	1	2	3	3	2	3	2	4	2	3	4	4	3	4	4	3	4	2	3	3	4	4	5	4	3	4	5	4	4	3	4	4	3	5	4	5	4	3	5	4	3	4	5	5	6	6	6	5	5
316	2	3	2	1	3	2	1	2	3	3	2	2	4	3	3	4	3	3	1	2	2	4	4	2	2	3	3	3	4	2	3	4	2	5	2	3	3	3	2	3	3	2	5	4	2	4	3	3	3
317	2	1	4	3	2	1	1	4	5	5	4	2	5	3	4	5	5	5	5	3	4	4	4	4	3	3	4	4	4	4	4	4	4	4	5	4	4	3	3	2	4	3	2	5	3	4	3	2	3
318	2	3	1	2	2	4	2	1	3	2	1	1	1	2	2	2	2	1	2	2	1	1	4	2	3	3	3	1	3	2	2	1	1	2	1	3	2	1	2	2	1	3	1	2	2	2	2	3	3
319	1	1	4	4	3	1	1	3	3	1	3	4	2	4	4	1	2	2	2	2	4	1	2	3	2	2	2	2	1	3	1	3	2	2	1	3	2	3	3	2	2	4	3	1	1	1	1	2	2
320	1	4	3	1	4	2	1	2	3	3	2	1	3	2	2	2	3	3	3	1	3	2	3	3	4	3	2	4	4	4	2	2	3	3	3	3	3	3	3	3	4	3	3	2	3	2	4	2	1
321	1	1	2	3	3	2	1	2	4	2	3	3	4	4	4	2	2	2	4	4	3	1	4	3	4	4	4	3	4	4	4	4	4	4	3	2	5	3	2	5	5	3	2	3	3	3	3	2	3
322	1	1	1	2	3	4	1	3	3	4	4	3	3	3	4	4	3	3	3	3	4	4	5	3	4	4	2	5	3	5	4	1	5	3	4	3	3	3	3	3	3	4	3	4	3	4	5	4	4
323	2	1	1	3	3	3	1	3	5	4	4	3	3	3	5	3	4	3	5	4	3	2	4	5	5	3	4	4	4	4	5	5	5	4	4	4	5	5	2	5	4	5	6	5	4	4	4	3	6
324	2	2	3	1	1	4	1	4	3	2	4	4	4	4	2	2	3	2	3	4	4	3	3	4	3	2	3	3	4	3	5	5	4	2	5	3	4	5	3	4	5	2	3	4	5	5	4	4	5
325	2	3	2	3	2	1	2	4	3	3	4	3	3	4	4	3	3	3	3	4	3	1	3	5	4	4	5	3	4	5	4	5	4	4	3	4	2	4	5	3	4	5	3	4	3	3	5	3	5
326	1	1	4	3	1	3	1	4	3	3	4	2	3	3	3	3	3	3	3	2	2	1	2	3	2	3	3	3	2	4	3	3	3	4	3	1	2	2	3	2	3	2	3	4	3	3	3	3	2
327	2	4	2	3	2	3	1	3	3	3	2	3	2	4	2	4	3	2	2	4	4	3	5	5	5	4	4	5	4	4	5	4	4	2	5	3	5	5	3	5	5	3	6	6	4	3	6	6	3
328	2	2	2	3	3	4	2	3	3	3	3	3	3	3	3	3	3	3	4	3	2	2	2	3	4	4	1	3	4	4	3	4	3	3	2	5	2	4	2	3	3	5	4	2	4	3	4	3	3
329	2	3	3	3	1	4	1	4	4	3	3	3	2	4	4	3	4	3	4	3	3	2	3	4	2	1	2	3	3	3	4	4	2	3	3	1	2	5	2	3	3	3	4	4	3	2	3	3	4
330	2	2	3	4	4	1	1	4	5	4	5	4	4	4	5	4	4	4	4	5	4	3	5	5	5	5	4	4	5	5	4	5	5	4	5	5	5	5	4	2	5	4	6	6	6	5	6	5	6
331	1	2	1	2	4	3	2	4	2	3	3	4	4	3	1	3	3	3	3	4	3	2	4	4	4	3	3	3	3	3	3	3	3	3	4	4	4	4	2	3	5	3	2	2	2	1	4	3	3
332	1	3	1	4	3	1	1	3	2	2	2	3	3	2	3	4	3	3	2	3	2	3	1	1	3	3	3	2	2	1	1	1	1	3	2	2	1	1	3	1	2	1	2	4	2	2	2	2	3
333	1	1	1	2	3	3	1	3	5	4	5	4	2	3	4	4	5	3	5	3	4	4	4	4	4	4	4	4	4	4	4	3	5	4	4	3	5	4	4	5	4	4	5	5	4	4	4	4	5
334	2	1	4	1	2	2	1	1	2	3	2	3	3	2	2	2	3	4	3	1	2	2	2	2	2	3	3	2	1	3	1	1	3	2	2	2	2	2	2	3	1	2	1	4	3	2	2	3	2
335	1	4	3	1	1	2	1	2	3	2	2	3	3	2	4	3	3	3	3	2	2	3	4	3	4	3	4	4	3	4	3	2	3	3	4	4	3	2	3	4	2	5	4	4	4	3	5	3	3
336	1	4	3	2	4	2	2	3	1	3	1	4	2	4	2	3	1	4	1	3	3	2	3	3	2	4	3	3	2	2	2	3	3	3	3	3	2	3	3	2	3	4	3	2	2	2	2	4	2
337	1	2	4	4	1	3	2	2	3	3	3	4	4	4	3	3	2	3	3	3	2	3	3	2	2	2	4	2	2	3	3	4	3	3	2	3	2	4	3	3	3	4	4	5	5	3	3	3	5
338	1	2	4	3	2	2	1	3	3	2	2	3	2	2	3	2	3	2	4	2	2	4	2	4	2	2	2	3	3	1	3	3	1	3	2	4	2	3	2	2	3	2	1	2	2	3	1	3	2
339	2	3	3	4	2	3	2	3	3	4	4	4	4	4	3	4	3	3	4	3	4	3	5	3	5	4	4	5	4	4	3	4	5	3	5	4	5	3	5	4	4	5	5	4	6	6	4	5	6
340	2	2	4	3	2	2	2	4	4	3	4	5	4	5	3	4	5	4	4	5	5	3	3	2	3	4	4	2	2	1	3	3	3	4	4	3	2	4	3	3	4	4	6	4	3	5	5	5	4
341	1	1	2	2	4	1	1	2	1	2	1	2	3	2	1	2	1	3	3	2	2	1	1	1	1	1	2	1	1	1	2	1	5	1	1	1	1	2	2	1	2	1	2	2	1	2	1	1	1
342	1	1	1	4	1	4	2	2	3	2	2	3	2	3	1	2	3	1	2	3	4	3	4	3	4	3	4	4	3	4	3	3	3	3	4	4	3	3	4	2	5	3	2	2	2	2	1	1	1
343	1	3	2	2	2	2	1	4	4	3	5	3	3	3	5	3	4	3	4	4	3	4	4	4	3	4	2	3	3	4	5	3	3	5	3	4	5	5	3	4	4	4	3	5	5	3	3	5	3
344	1	3	1	2	4	2	1	3	2	1	2	3	2	4	2	3	2	2	3	3	4	1	3	2	2	1	2	3	1	4	2	2	2	3	5	2	5	2	1	3	1	1	3	3	4	3	5	4	5
345	1	1	3	1	2	3	1	3	4	4	2	3	3	3	2	3	3	4	2	3	5	3	1	4	2	3	2	2	4	3	3	3	3	3	3	3	2	4	3	3	3	4	2	3	4	3	3	4	3
346	1	1	4	1	1	2	1	2	3	3	3	3	2	2	4	2	3	2	4	2	1	2	4	1	3	2	2	2	2	4	3	3	3	1	2	3	3	3	2	3	3	1	2	2	2	2	4	2	2
347	1	1	1	3	3	1	1	4	4	4	3	5	5	5	4	4	3	4	4	4	3	4	5	5	5	4	4	5	4	5	5	5	2	4	5	1	5	4	5	4	5	4	4	5	5	6	6	5	5
348	2	3	1	3	2	2	2	3	3	4	4	4	4	5	3	3	4	4	3	3	2	4	2	1	4	2	2	2	2	3	1	1	3	2	2	1	4	2	1	3	1	2	3	4	3	4	4	3	4
349	2	1	3	4	2	4	1	3	2	2	2	3	2	3	2	2	2	3	1	3	5	3	5	3	4	3	3	3	4	4	3	3	3	4	3	3	4	2	5	3	3	4	2	2	2	3	2	1	2
350	1	1	4	4	1	3	1	1	2	4	3	3	3	4	3	3	4	4	3	3	3	4	5	4	4	3	3	4	4	2	4	5	3	4	3	3	2	4	2	3	4	3	5	4	6	5	3	6	4
351	1	4	2	3	4	3	1	2	2	3	3	3	3	2	3	3	2	3	2	3	3	1	5	3	5	4	3	3	3	3	3	4	3	5	4	5	4	4	4	4	4	2	2	4	2	2	3	3	4
352	2	1	3	2	2	3	2	3	2	5	3	3	5	3	3	5	3	5	4	3	4	3	5	4	5	5	5	5	5	3	5	4	5	5	5	1	5	4	5	4	4	4	6	5	4	5	5	5	5
353	1	3	1	3	3	1	2	3	2	3	3	2	4	2	2	3	2	4	2	3	3	3	4	4	3	3	4	4	3	4	4	4	3	4	3	4	4	3	3	5	4	4	3	5	4	4	4	4	3
354	2	1	1	4	2	2	2	2	3	2	3	2	3	2	3	2	4	3	2	3	2	3	4	4	4	3	3	3	2	2	4	4	3	3	5	3	5	3	5	5	4	3	4	5	5	4	4	4	5
355	2	1	4	1	3	3	2	2	1	1	1	1	1	3	2	2	1	1	2	3	2	1	3	1	3	2	2	3	2	3	1	1	4	2	3	4	2	1	2	4	3	2	2	2	2	2	6	3	3
356	1	1	4	2	3	1	2	1	3	4	2	2	3	2	2	3	2	3	3	3	3	4	2	3	4	3	4	3	4	2	4	3	3	5	3	4	5	3	4	2	3	4	2	4	2	1	2	3	3
357	1	3	1	4	4	2	1	3	4	3	2	3	3	3	2	3	2	3	3	3	4	4	5	3	4	4	4	4	5	2	3	4	3	3	4	4	4	2	4	4	3	5	3	3	1	4	2	5	4
358	2	4	4	2	2	2	2	1	3	1	3	1	1	2	3	1	3	1	5	2	2	5	2	2	2	3	2	3	3	3	2	2	4	3	3	4	4	2	3	1	1	3	2	2	2	1	3	2	3
359	1	4	3	3	4	2	2	1	4	4	2	1	3	2	2	2	3	3	2	3	1	2	3	3	2	2	3	3	3	2	3	2	3	3	2	2	3	3	3	2	2	2	3	3	1	2	4	3	3
360	2	2	4	3	2	4	2	3	3	1	2	3	1	3	2	3	3	2	3	3	2	1	4	3	4	2	2	2	3	2	4	4	3	2	4	3	2	3	2	2	4	3	2	1	1	3	1	2	1
361	2	3	3	1	3	1	2	2	3	1	3	2	2	2	3	2	3	2	2	2	3	2	2	2	3	3	3	4	3	2	2	3	2	3	2	1	2	1	3	4	2	4	3	3	3	4	4	3	3
362	2	1	3	2	4	2	1	5	3	4	4	4	4	5	4	2	4	3	3	4	5	4	5	3	5	4	4	4	4	5	4	3	3	4	4	3	4	4	5	5	4	4	4	5	6	5	5	6	5
363	1	2	3	2	1	1	1	2	4	3	5	2	2	4	5	2	5	3	5	2	4	2	4	4	3	1	3	4	2	3	4	4	4	4	3	3	3	4	1	3	3	2	2	5	4	3	5	4	4
364	2	4	3	1	1	4	1	4	1	1	1	2	1	2	2	1	1	1	1	4	2	4	2	2	3	5	4	2	3	3	3	3	3	3	3	4	2	3	3	3	4	5	1	1	2	1	1	2	2
365	1	1	1	4	4	1	2	3	2	2	4	3	3	3	2	2	2	2	2	3	2	3	2	3	3	3	4	3	4	3	3	2	3	3	5	4	3	2	4	4	4	3	2	2	1	2	2	2	1
366	2	1	1	4	2	2	1	3	3	3	2	3	4	3	2	4	2	3	3	3	2	3	3	2	4	3	2	3	2	3	2	2	4	2	4	2	3	3	3	3	2	3	4	4	3	2	3	3	4
367	2	1	2	2	4	3	1	4	3	3	2	4	2	3	2	3	3	2	3	4	3	2	2	3	3	4	5	2	2	2	2	3	3	4	4	2	3	3	4	3	2	4	4	2	2	2	2	6	1
368	1	1	3	3	4	3	2	1	3	3	2	2	4	1	2	3	2	4	2	1	1	3	4	4	4	4	3	4	3	4	3	4	2	4	3	4	5	5	4	3	5	2	2	4	2	3	2	3	4
369	2	1	2	2	1	2	1	2	3	2	1	2	2	2	3	2	2	2	1	2	2	3	1	1	2	2	2	2	2	2	2	2	2	3	3	2	3	2	2	2	2	1	4	3	3	3	2	2	3
370	2	3	3	4	4	2	2	3	3	3	4	3	2	3	4	2	4	3	3	2	4	2	4	2	4	3	2	4	4	4	2	3	3	3	3	3	3	3	2	2	2	3	3	4	4	2	3	3	3
371	1	2	4	2	2	2	1	3	3	4	4	3	4	3	3	4	3	4	3	3	4	1	3	4	4	2	3	5	3	4	4	4	2	3	4	3	4	3	2	2	5	2	5	4	3	4	4	4	3
372	1	4	1	2	3	2	1	3	4	4	5	3	4	5	4	3	5	5	3	4	4	3	5	5	5	5	5	5	5	4	5	5	5	5	5	4	5	5	5	5	3	5	4	6	5	6	5	5	4
373	1	4	3	4	3	1	1	4	3	4	5	4	5	3	4	4	3	3	3	3	4	4	5	4	3	2	4	4	2	4	4	5	5	3	4	3	3	5	3	4	5	4	4	5	5	6	5	5	4
374	1	2	2	4	4	2	2	2	3	3	3	4	3	3	3	3	1	2	2	3	3	3	3	2	3	4	3	3	3	2	2	3	2	4	3	3	3	3	3	3	2	3	2	3	1	3	5	4	4
375	1	2	4	1	1	2	1	5	3	5	3	4	4	5	2	4	2	4	1	4	3	3	5	5	5	4	4	5	5	5	4	5	1	4	5	4	5	5	4	5	4	4	5	4	6	4	5	6	5
376	2	2	1	4	2	2	1	4	4	5	3	5	5	5	3	5	3	4	4	5	5	4	3	2	3	1	3	3	2	4	1	2	2	3	3	2	3	3	2	2	3	1	3	2	3	2	4	3	3
377	1	3	3	2	3	3	2	2	3	2	2	2	1	2	2	2	2	2	2	2	2	1	4	2	2	1	2	3	2	3	2	3	3	2	2	1	3	3	1	3	3	1	3	3	1	3	2	4	2
378	1	2	4	2	3	4	1	4	2	4	2	3	3	3	3	3	3	4	4	3	3	2	4	3	3	4	4	3	2	3	3	3	3	3	4	1	3	2	3	3	2	4	4	1	3	3	3	2	4
379	2	3	4	1	3	3	2	3	4	3	3	2	3	3	3	4	4	3	4	3	3	3	3	4	4	2	3	3	3	3	4	4	5	3	4	3	4	3	1	5	3	3	5	3	5	5	5	4	4
380	1	2	3	1	1	1	2	1	2	2	2	1	2	1	2	2	3	3	2	3	2	2	2	2	2	3	4	1	4	3	3	2	2	4	3	3	3	3	4	3	3	3	2	3	2	5	2	4	4
381	2	3	3	3	2	1	1	4	5	2	4	3	2	3	4	4	3	2	3	4	4	3	2	4	1	3	3	3	4	1	5	4	2	4	3	4	2	4	3	3	3	3	4	4	5	3	5	4	4
382	1	2	3	2	2	4	2	4	1	1	2	2	1	3	1	1	2	1	2	3	2	2	2	1	2	1	1	3	1	3	1	2	1	2	1	2	2	1	3	2	1	1	1	2	2	1	3	1	3
383	1	2	4	2	1	2	1	4	4	4	3	4	3	3	4	4	3	4	4	4	4	3	5	5	5	4	4	5	5	4	4	3	5	4	5	4	5	4	4	4	3	5	4	5	4	4	4	4	5
384	2	4	3	3	2	1	2	3	3	4	2	3	5	3	2	5	3	4	2	3	2	3	5	4	4	4	5	4	4	4	4	4	4	5	2	4	4	3	5	3	3	5	3	4	4	3	3	4	3
385	2	4	1	4	1	3	1	2	4	3	3	2	4	3	3	3	5	3	4	2	2	2	3	4	4	4	5	5	3	4	4	4	4	3	3	4	4	4	5	4	5	3	5	6	5	4	5	5	5
386	2	1	4	1	1	3	2	2	2	2	2	3	2	3	3	3	3	1	3	3	2	1	4	3	2	4	4	4	5	3	4	4	3	5	4	4	4	5	3	4	4	3	3	2	3	3	3	4	4
387	2	4	3	3	1	3	1	2	3	1	4	3	3	2	4	2	4	1	4	3	2	4	3	3	2	2	2	2	2	2	3	4	4	1	2	2	2	2	2	3	3	2	3	3	3	3	2	3	3
388	2	2	3	1	4	2	2	3	5	3	5	3	3	2	4	3	5	4	5	3	3	3	5	5	4	4	5	3	4	5	5	4	4	3	5	3	5	5	5	5	4	5	4	5	4	5	3	3	4
389	1	4	2	3	3	1	1	4	4	4	4	4	4	4	3	5	3	5	3	5	5	3	3	4	4	5	5	3	5	5	5	5	5	5	4	4	4	5	4	5	4	4	4	4	5	3	5	5	4
390	1	4	3	3	4	4	1	2	3	2	3	3	2	2	3	2	3	2	1	2	2	3	1	2	2	2	4	2	3	3	1	1	2	3	2	2	2	1	3	2	1	2	3	2	2	2	1	3	2
391	2	2	2	4	2	1	1	5	3	3	4	4	4	5	4	4	3	4	1	4	5	4	4	4	4	4	4	4	3	4	4	4	5	4	5	3	4	3	4	5	4	4	4	4	5	5	5	4	6
392	2	1	3	1	1	3	1	4	5	4	4	5	4	5	4	5	4	4	5	4	3	4	5	4	4	4	4	5	4	4	5	4	4	4	5	3	5	4	5	5	5	5	4	4	5	5	4	4	4
393	2	2	1	2	3	3	2	3	2	2	2	3	2	3	3	1	4	1	3	3	2	2	2	2	1	1	3	3	3	1	2	2	3	2	2	1	3	1	2	3	1	3	4	3	3	2	2	3	2
394	1	3	3	2	4	3	1	4	3	3	4	5	4	4	4	4	3	4	4	3	4	4	5	5	5	5	4	5	4	3	5	5	5	5	5	5	5	5	5	5	2	5	6	6	6	5	6	6	4
395	1	3	4	2	3	2	2	4	3	3	3	4	2	4	3	3	3	2	4	5	3	3	4	3	2	2	3	2	2	2	3	2	3	2	2	3	4	3	2	2	3	3	3	3	4	5	2	4	4
396	2	2	1	2	1	2	2	4	4	4	5	3	4	4	5	5	5	3	5	4	3	4	5	3	4	2	4	4	4	4	4	3	3	3	4	4	4	3	3	3	3	5	5	4	4	3	3	4	5
397	1	1	4	4	3	3	2	5	1	3	3	5	4	4	2	3	2	1	3	3	3	2	3	2	3	1	2	2	2	2	2	3	3	2	4	3	3	2	2	4	3	4	1	2	1	2	2	2	3
398	2	4	2	2	4	4	1	3	3	3	2	3	3	3	3	4	3	4	4	1	3	4	2	3	2	3	2	2	3	2	3	3	1	2	3	3	2	2	4	2	3	3	3	2	2	4	4	3	2
399	2	4	4	2	3	4	1	2	3	1	3	3	1	3	3	1	4	1	4	3	3	3	3	3	4	2	1	3	2	2	3	3	2	2	3	1	2	4	3	2	3	2	4	3	2	3	3	4	3
400	1	3	4	3	2	1	2	4	2	1	2	4	1	3	3	1	4	1	3	4	3	5	3	3	2	2	2	3	2	2	2	3	1	3	2	3	1	3	2	3	3	2	3	3	3	3	2	3	3
401	2	1	3	2	4	1	1	4	4	2	3	5	2	4	3	2	4	3	4	4	4	2	3	5	5	5	5	4	5	4	4	3	5	5	4	4	5	3	5	4	4	5	4	4	4	5	5	6	5
402	2	2	4	4	3	4	1	2	4	1	4	3	2	4	4	2	4	1	2	3	3	1	1	3	2	2	3	3	4	3	2	4	2	3	4	2	3	4	1	4	2	1	3	2	3	3	3	1	2
403	1	1	4	1	1	3	2	2	2	2	2	2	2	2	2	1	1	2	2	3	2	2	2	4	2	2	2	3	1	2	3	3	2	2	3	3	4	3	2	2	2	2	3	3	3	4	4	5	4
404	2	4	2	2	2	4	2	4	2	3	2	2	4	3	2	4	3	4	3	2	3	4	1	3	1	2	1	3	2	3	2	2	3	1	2	1	3	2	3	3	2	2	4	4	3	2	3	3	2
405	1	1	2	1	1	1	2	2	4	2	4	2	1	2	4	3	3	2	4	1	3	2	4	4	5	4	2	4	3	5	4	4	5	2	5	4	3	4	4	5	3	3	5	4	4	4	4	5	4
406	2	3	3	1	2	3	1	3	4	4	4	3	5	4	4	4	2	5	3	3	3	3	5	5	5	4	4	3	5	5	4	4	5	3	5	3	3	4	4	4	4	4	4	4	4	4	6	5	4
407	1	2	4	4	2	3	2	4	4	3	4	2	2	3	4	2	3	2	4	4	4	3	5	5	2	5	4	4	3	4	5	5	5	4	5	5	4	5	4	4	4	5	4	4	3	6	5	4	5
408	2	3	4	1	1	3	1	5	1	4	1	3	4	4	2	4	4	4	3	4	5	5	3	4	4	3	3	3	3	3	4	3	3	3	4	2	3	3	4	4	5	3	3	3	3	2	3	2	2
409	1	3	4	3	2	2	1	3	2	4	4	4	3	3	2	3	2	3	2	3	5	3	2	4	1	3	3	1	3	2	3	4	3	2	2	2	2	4	2	2	4	2	3	4	5	4	5	4	4
410	1	4	2	2	1	1	2	4	3	4	3	4	4	3	4	4	3	4	4	3	4	5	4	3	4	5	5	4	5	4	4	3	5	4	4	5	4	3	4	3	3	3	4	4	2	3	2	3	3
411	2	1	4	2	3	3	1	1	3	3	1	2	3	2	1	2	2	1	3	2	2	3	4	3	1	3	3	2	3	2	2	2	3	2	3	4	2	1	3	2	2	4	1	1	1	1	2	1	3
412	2	1	4	2	3	3	1	1	3	3	1	2	3	2	1	2	2	1	3	2	2	3	4	3	1	3	3	2	3	2	2	2	3	2	3	4	2	1	3	2	2	4	1	1	1	1	2	1	3
413	1	1	1	4	4	1	1	1	3	3	3	2	3	2	2	3	2	3	2	1	1	5	2	3	2	3	2	4	2	3	2	1	1	2	2	3	3	2	2	4	2	3	3	4	3	3	3	4	3
414	1	1	3	1	1	2	1	3	2	3	1	2	3	4	3	2	3	3	2	1	3	3	4	2	2	4	4	3	4	4	3	2	3	3	3	4	3	2	4	3	2	4	4	2	2	4	3	3	2
415	2	4	1	3	4	4	2	3	4	5	4	4	5	2	3	4	4	5	4	2	3	5	4	5	4	5	4	4	3	4	5	4	5	4	5	5	5	4	4	4	5	5	4	4	5	4	5	4	4
416	2	4	2	4	3	2	2	3	4	4	5	3	3	3	5	3	5	4	5	4	4	4	4	5	5	5	4	5	4	5	4	5	5	2	1	4	5	4	4	5	4	4	5	3	6	4	4	5	4
417	2	3	2	3	2	4	2	5	4	2	4	3	2	4	4	3	4	3	5	3	3	2	4	1	3	4	4	3	3	2	2	2	3	3	3	2	4	3	4	4	1	3	4	4	3	4	4	4	3
418	2	3	2	4	1	1	2	3	2	3	3	4	3	2	3	2	3	3	4	2	2	3	3	2	4	1	1	3	2	4	3	2	4	2	4	2	3	2	2	5	2	1	5	5	3	3	4	4	4
419	1	3	3	1	3	3	1	3	3	3	3	3	4	2	2	4	3	4	4	3	3	3	4	3	4	3	4	4	2	5	4	3	5	4	4	5	4	3	4	4	3	3	4	4	5	4	4	5	5
420	1	1	2	2	4	4	1	4	2	1	4	3	2	4	3	2	2	3	4	3	3	3	2	3	3	3	2	3	2	3	4	1	2	3	2	2	2	3	2	1	3	3	4	2	4	2	2	1	2
421	1	4	2	2	3	1	1	2	2	2	2	1	3	2	3	3	2	3	2	1	2	3	3	2	2	1	1	3	2	2	2	2	2	2	3	1	2	3	2	3	3	1	2	3	4	2	3	3	3
422	2	2	2	3	1	1	1	3	3	3	3	2	2	3	4	3	3	2	3	3	3	2	3	3	2	3	4	3	4	4	3	2	3	4	2	4	1	2	5	3	2	5	3	3	2	1	3	3	2
423	2	2	2	4	1	2	1	2	4	2	4	2	3	2	2	2	4	2	3	3	2	2	3	3	4	3	2	3	3	1	2	3	3	3	3	4	3	2	3	4	3	3	3	2	5	3	3	4	5
424	2	3	2	2	2	1	2	3	5	2	4	2	3	3	4	4	4	4	4	3	3	3	3	2	4	5	5	4	5	3	2	2	3	4	4	4	3	2	5	4	3	4	5	4	5	6	3	5	5
425	2	1	1	3	2	3	1	3	3	3	4	2	4	3	3	4	4	4	5	2	2	5	4	2	3	2	3	2	3	3	3	3	3	4	3	2	2	1	4	2	1	3	5	4	5	3	4	4	4
426	1	1	3	1	1	4	1	1	2	1	3	2	3	2	3	3	2	2	3	1	2	3	4	2	5	2	2	3	3	3	3	4	3	2	4	1	3	4	1	2	3	2	3	2	2	4	3	2	3
427	1	3	3	3	2	2	1	3	3	4	3	3	3	2	2	4	2	4	4	2	3	3	3	4	5	3	4	4	4	5	4	4	5	4	4	4	3	2	1	4	5	4	3	4	3	3	3	5	1
428	1	1	3	2	4	1	1	3	2	2	2	3	2	4	3	2	3	2	3	3	4	3	2	3	2	3	3	2	3	3	3	4	2	3	2	1	2	3	2	2	4	3	3	3	3	3	2	4	3
429	2	3	3	4	4	2	2	4	3	4	4	3	4	3	3	4	4	3	3	3	3	4	2	4	3	3	3	3	3	4	4	4	3	2	3	2	1	3	3	3	4	2	3	3	3	2	3	2	3
430	1	1	2	3	2	3	1	3	4	1	2	2	3	2	4	2	2	2	3	3	3	2	2	2	4	3	3	2	3	2	2	2	1	4	2	3	3	1	4	2	2	3	2	2	4	2	3	2	2
431	2	2	4	2	2	1	1	2	1	3	2	3	3	2	1	3	2	4	2	3	2	3	3	3	3	2	4	2	4	2	5	4	2	3	3	4	1	3	3	4	4	4	3	2	4	5	4	3	4
432	1	2	3	1	2	3	2	3	3	2	3	3	3	3	2	3	3	3	2	3	4	3	2	3	2	3	3	2	3	3	2	2	1	4	3	4	3	3	3	4	3	2	3	2	2	4	2	3	2
433	1	2	3	1	2	3	1	4	3	3	3	3	3	2	4	3	3	4	3	4	3	2	2	4	4	2	4	4	3	3	4	3	3	2	3	3	2	3	2	5	3	3	3	4	4	4	3	3	2
434	1	3	1	2	1	3	1	2	3	3	3	3	3	4	3	2	4	3	4	3	4	1	4	3	3	2	3	2	1	3	3	3	4	2	3	2	2	4	2	2	2	2	2	1	2	2	1	3	3
435	2	2	2	2	3	1	1	2	2	3	3	4	3	3	3	2	4	2	4	3	3	2	1	2	3	3	3	2	3	3	2	2	2	3	1	2	3	1	2	3	2	3	2	2	3	2	4	2	2
436	2	3	2	4	4	3	2	3	3	3	2	3	2	2	3	2	2	3	2	4	3	1	2	2	3	3	3	3	3	3	2	2	3	3	4	2	2	1	2	3	2	1	2	2	4	3	2	3	2
437	1	2	2	3	3	1	2	2	3	3	2	2	3	3	2	2	2	3	2	3	2	4	4	4	3	3	2	3	3	3	3	4	3	2	5	3	2	3	2	3	4	4	1	2	3	2	2	3	2
438	1	3	3	3	2	1	2	2	2	2	1	2	3	3	2	3	1	2	3	3	3	2	2	3	2	3	3	2	3	2	2	4	3	3	1	2	1	5	3	1	4	2	2	2	3	3	2	3	3
439	2	4	3	1	3	4	1	3	4	2	3	2	3	3	5	2	4	2	4	2	3	3	4	4	3	3	4	4	3	4	2	3	5	3	3	4	4	3	3	4	3	4	3	5	5	4	5	4	5
440	1	3	3	4	1	3	2	3	2	5	3	4	4	4	2	3	2	3	2	4	4	4	2	4	3	3	3	4	2	3	4	2	3	4	3	3	3	3	4	2	2	4	2	3	5	3	3	4	4
441	2	1	4	3	2	1	1	3	3	3	2	2	4	4	3	2	3	3	3	2	3	4	3	3	2	3	2	2	3	3	5	4	3	3	2	3	3	3	3	3	4	5	4	2	4	3	4	3	4
442	2	1	4	1	3	1	1	2	1	2	2	3	3	3	1	3	2	3	2	3	3	2	4	3	3	1	1	3	2	2	3	3	4	1	3	2	1	2	2	3	2	2	1	2	1	2	2	1	2
443	1	2	3	3	2	1	1	3	3	3	3	2	3	4	2	2	2	4	3	4	3	3	3	3	2	3	3	2	4	3	3	4	2	3	2	3	3	4	4	3	3	4	4	2	2	4	3	1	2
444	1	3	4	3	3	2	1	2	2	2	1	1	2	2	2	3	2	3	2	1	2	3	3	1	4	3	4	5	3	3	2	2	4	2	4	2	4	2	2	4	3	2	3	1	1	2	1	1	3
445	2	1	1	4	3	1	2	3	4	4	4	3	2	3	3	2	4	3	3	4	4	4	4	4	4	3	3	4	3	4	4	4	5	4	5	3	5	5	4	3	3	4	3	3	3	4	3	5	4
446	1	2	2	2	1	1	2	2	3	3	3	4	3	2	4	3	4	2	3	3	3	3	3	4	4	2	4	4	3	3	3	3	3	3	5	3	3	4	3	3	3	2	2	4	4	3	4	4	4
447	1	3	1	2	3	2	2	1	3	2	4	2	2	1	3	2	3	3	4	2	1	3	3	1	3	3	1	2	1	2	1	2	2	2	3	1	2	1	2	3	1	1	2	3	1	2	1	3	1
448	2	2	3	1	2	3	2	3	3	4	2	4	4	5	3	4	3	4	3	4	4	3	2	3	4	1	2	3	2	3	3	3	3	2	3	2	4	3	1	3	4	3	3	4	5	5	5	5	4
449	2	4	4	4	3	3	2	3	3	3	2	1	2	2	3	2	2	2	3	2	2	2	3	4	2	4	3	4	4	3	2	2	2	2	3	3	3	3	3	2	3	4	4	2	2	2	2	4	3
450	2	1	2	4	4	3	1	2	2	2	2	4	3	1	3	4	3	5	2	1	2	4	2	1	3	2	3	2	2	2	3	2	3	3	1	2	3	2	2	3	3	3	1	3	3	2	3	3	4
451	2	1	4	3	3	1	1	3	4	2	2	4	2	4	3	3	3	1	2	5	3	3	5	2	4	4	3	5	2	5	2	3	4	3	4	3	4	1	3	4	2	2	2	4	3	4	4	2	3
452	1	3	1	2	3	4	2	3	2	1	3	2	1	2	4	1	3	1	3	2	3	2	2	3	2	2	3	3	3	1	2	2	2	3	3	2	1	2	3	2	1	3	2	1	2	1	2	2	2
453	1	2	4	2	3	4	1	2	3	4	3	2	3	3	2	3	3	2	3	3	3	3	4	3	3	2	1	3	2	2	2	3	2	3	3	1	3	3	2	2	2	2	3	3	4	4	3	1	4
454	2	3	2	3	1	4	2	3	3	3	3	3	4	3	3	3	4	2	4	4	3	3	4	2	2	4	4	3	2	4	2	3	3	4	4	4	4	3	3	3	3	3	4	4	5	4	4	4	4
455	2	2	1	3	4	4	1	3	3	3	4	2	3	2	4	3	3	2	4	3	3	2	4	4	4	4	3	3	4	2	3	4	4	4	3	4	3	5	3	2	3	3	4	4	1	5	4	6	4
456	1	1	3	1	2	4	1	5	4	4	4	3	5	3	3	5	4	5	4	3	3	5	4	5	4	3	3	4	3	3	5	5	5	4	4	4	5	5	4	4	2	4	4	5	5	4	4	4	4
457	2	4	2	3	2	3	1	1	1	2	1	2	3	2	2	1	1	3	2	3	2	3	4	4	3	2	2	4	2	4	4	3	3	2	4	1	3	3	2	3	3	1	3	3	3	4	5	4	3
458	1	4	2	4	2	1	1	2	4	4	3	2	4	1	4	3	3	4	3	1	2	3	3	3	4	4	5	4	4	4	3	3	3	4	3	4	3	3	4	3	1	3	4	5	3	3	3	4	3
459	1	3	2	2	1	3	1	3	2	3	3	3	3	3	2	4	4	2	2	4	2	3	4	5	3	2	3	4	4	5	5	4	4	4	4	2	4	5	2	5	3	3	3	3	3	5	4	3	4
460	1	2	4	1	3	3	2	3	4	4	4	3	4	4	5	5	5	5	3	4	3	4	3	2	3	3	4	2	4	4	4	3	4	3	4	1	3	2	3	4	3	3	4	4	5	3	4	5	5
461	1	3	3	4	1	3	1	2	1	2	1	3	1	3	1	2	2	3	1	3	3	1	2	2	2	4	5	3	3	3	4	4	4	3	3	3	4	5	3	3	3	1	2	1	2	3	1	2	3
462	1	2	2	1	3	3	2	4	3	3	3	4	3	3	5	5	3	3	4	3	3	3	4	3	4	2	4	3	3	3	2	3	4	4	4	2	4	2	3	4	3	3	3	6	4	6	4	3	4
463	1	1	3	2	2	1	1	5	3	5	3	5	5	4	4	5	4	4	4	4	5	5	3	4	4	5	4	4	4	3	4	5	4	5	4	4	2	4	4	3	5	4	5	5	6	5	5	5	4
464	1	4	3	1	1	2	1	2	2	3	2	2	3	3	2	3	2	2	1	2	3	2	3	2	3	3	1	2	3	4	3	2	2	3	2	1	2	1	2	3	2	3	4	3	3	3	2	4	2
465	2	1	2	2	3	4	1	4	2	1	2	4	2	4	2	2	2	1	3	4	3	2	4	4	4	2	2	4	2	4	4	4	3	3	2	3	4	4	4	4	3	3	2	3	3	1	3	3	3
466	2	4	2	3	1	3	2	4	4	5	3	3	5	3	4	5	4	4	4	4	3	5	4	3	2	3	3	4	3	2	4	4	2	3	4	2	2	4	3	5	3	4	4	2	4	4	3	3	4
467	2	2	1	3	2	3	1	3	4	2	5	2	2	2	5	3	5	4	5	2	2	2	2	4	2	3	3	2	3	3	2	3	1	2	2	2	3	3	3	2	3	2	3	2	4	3	1	2	3
468	2	1	2	1	3	2	2	3	4	5	3	3	5	3	5	5	5	5	4	3	5	3	4	4	4	4	5	5	3	4	4	5	5	2	5	3	5	3	5	5	4	4	4	5	5	4	4	6	5
469	1	3	3	4	1	2	1	4	1	1	2	3	2	3	2	2	2	2	2	3	4	2	3	3	2	3	2	2	4	2	2	2	1	2	3	3	3	2	4	3	1	5	4	2	3	3	3	2	3
470	1	4	2	4	4	4	2	2	2	3	2	2	3	2	2	4	2	2	4	2	1	3	2	3	3	3	2	3	2	2	2	1	2	2	4	3	3	3	1	2	1	3	5	4	3	5	3	4	4
471	2	3	3	4	1	3	1	3	3	3	2	3	3	3	2	4	2	2	3	3	4	2	3	3	2	4	4	3	4	2	4	3	2	5	2	4	2	3	3	4	4	5	3	3	4	3	2	2	3
472	1	4	3	1	2	4	2	2	2	2	3	2	2	1	3	1	2	2	3	2	2	2	3	3	3	2	1	2	1	3	2	2	3	1	3	2	3	2	1	4	3	1	4	3	4	2	3	4	3
473	2	3	1	2	3	2	2	3	3	4	3	3	4	4	2	4	3	2	2	3	3	4	5	5	4	4	5	3	5	5	5	4	5	5	4	4	4	5	5	5	5	5	5	4	5	6	5	5	5
474	1	3	3	4	2	3	2	3	4	3	3	3	3	3	3	3	3	3	4	2	3	4	1	3	3	4	4	4	3	4	3	2	3	4	2	4	2	3	3	1	2	3	5	3	3	4	2	4	3
475	2	4	2	4	1	1	1	2	2	4	4	2	3	2	2	3	3	3	2	2	1	3	3	3	3	1	2	3	2	2	2	2	3	2	2	2	3	3	1	3	3	1	3	2	2	3	1	2	2
476	1	1	4	1	2	3	1	4	4	5	4	4	4	4	3	4	4	5	3	4	4	5	3	2	3	4	3	5	4	3	3	3	4	3	4	3	4	3	5	4	3	4	5	3	5	5	5	5	2
477	2	2	3	1	2	2	1	3	1	4	4	3	3	2	2	4	2	4	1	3	2	5	3	2	3	2	3	3	2	4	3	3	3	2	3	2	2	3	2	4	1	5	3	2	2	2	2	3	3
478	2	1	4	2	2	2	2	3	3	4	3	4	4	3	3	5	3	3	1	4	3	4	4	5	4	2	2	3	4	2	5	4	3	3	3	3	3	3	2	4	5	3	3	3	3	3	1	3	3
479	2	4	3	4	2	3	2	3	3	2	3	2	2	3	3	3	3	3	1	2	3	3	3	1	2	1	2	2	1	1	3	1	2	1	2	2	2	1	3	2	2	3	3	3	2	4	3	3	2
480	1	4	1	3	4	4	2	3	4	5	4	3	5	3	3	5	4	5	4	4	4	2	5	4	5	5	5	5	5	5	5	4	3	4	5	5	5	4	5	4	4	5	5	5	5	6	5	6	6
481	2	1	3	2	4	1	1	3	5	3	4	2	2	3	4	3	5	2	5	3	3	2	2	4	4	3	2	5	2	3	3	2	4	2	4	2	3	3	3	4	3	2	4	4	3	4	3	4	4
482	2	3	4	1	2	4	1	5	5	3	4	4	3	5	4	3	4	3	4	4	4	4	4	3	4	4	3	4	3	3	3	3	4	5	3	4	3	4	3	4	3	2	4	5	3	3	3	4	5
483	2	4	3	3	4	2	1	3	2	1	1	3	1	2	1	1	2	1	1	2	2	5	3	3	4	3	4	2	3	2	2	2	3	3	4	3	3	2	4	3	2	3	1	1	1	1	4	1	1
484	2	1	4	4	2	2	2	2	3	1	3	1	1	2	3	1	3	1	2	2	1	5	4	2	3	3	3	3	4	3	1	1	3	3	4	2	3	1	3	2	2	2	3	2	1	2	1	4	4
485	2	3	4	2	1	1	2	2	2	2	4	3	3	3	2	2	2	3	3	2	2	2	3	3	3	3	4	4	4	5	2	3	4	3	2	3	4	3	4	3	2	2	2	1	2	1	1	1	1
486	1	4	2	4	1	2	2	2	1	3	2	4	3	2	1	3	1	2	1	1	2	2	5	3	3	2	3	3	2	4	3	3	3	4	3	3	4	3	3	4	1	4	1	1	1	1	2	1	1
487	2	1	2	4	3	2	1	3	2	3	2	4	2	3	3	3	3	2	3	2	4	2	2	2	3	5	4	2	4	2	2	1	4	4	2	3	1	1	5	2	2	4	4	4	4	4	5	3	5
488	2	3	3	1	2	1	2	3	2	3	2	4	2	3	2	3	2	2	1	4	4	3	4	5	4	4	3	3	5	4	3	4	4	2	2	3	3	4	3	3	4	3	5	4	2	4	3	5	4
489	2	2	2	3	2	2	2	4	5	4	5	4	4	4	4	3	5	3	5	4	4	2	4	3	5	2	4	5	3	4	3	3	5	3	5	3	3	3	4	5	4	4	6	6	6	6	3	6	6
490	1	4	4	2	3	4	1	2	3	3	4	3	3	3	4	3	4	4	3	3	4	4	3	3	5	5	5	3	3	3	2	3	3	3	3	4	4	2	3	4	2	4	4	5	3	2	4	3	4
491	1	4	4	4	3	1	2	2	3	4	3	2	3	3	3	3	3	4	4	3	3	3	4	5	5	4	4	5	4	5	5	5	5	4	4	3	4	5	4	5	4	5	5	6	5	5	4	5	6
492	2	4	2	3	1	4	2	3	3	3	3	3	4	3	3	5	4	3	4	2	3	3	4	4	4	3	3	3	4	4	4	4	3	3	3	2	3	4	2	4	1	3	5	4	3	4	4	3	4
493	2	2	2	3	1	2	2	2	2	3	2	2	4	1	2	3	2	4	3	2	2	3	3	3	3	2	3	2	2	3	3	3	3	3	3	3	4	4	3	3	1	3	3	3	5	4	4	4	4
494	1	4	4	4	3	3	2	4	2	4	2	3	3	5	3	2	3	4	2	4	4	4	3	5	3	4	4	2	4	3	5	4	4	2	3	5	2	5	4	5	5	5	5	4	6	5	5	5	5
495	2	4	2	2	3	2	1	4	3	4	2	4	3	4	4	4	2	5	4	4	4	4	2	4	3	3	3	3	3	3	5	5	4	2	3	2	2	4	3	4	5	3	4	4	3	3	2	2	3
496	1	2	4	4	3	1	1	2	2	3	3	1	3	1	2	3	3	2	4	1	2	4	2	4	3	1	3	2	3	2	3	4	3	3	2	4	3	2	2	2	3	3	1	1	2	2	1	1	3
497	1	4	2	3	4	1	2	3	3	3	2	4	4	3	3	4	2	2	3	4	4	3	3	4	2	4	3	3	3	2	3	2	3	4	3	3	4	3	4	4	3	5	3	3	3	5	3	3	3
498	1	1	3	1	4	1	1	3	2	3	3	3	2	1	2	2	2	2	2	3	2	1	2	2	3	2	3	4	3	3	1	2	2	3	3	3	4	2	2	3	3	3	2	3	2	2	3	3	3
499	1	3	1	3	3	1	2	3	5	3	5	3	4	3	4	4	5	4	5	2	3	4	4	5	4	3	4	4	3	3	4	4	4	3	4	3	3	4	4	3	4	4	3	4	3	3	3	2	3
500	2	1	3	4	2	3	2	4	4	3	4	4	4	4	4	3	4	3	3	4	4	4	3	4	3	4	5	5	4	5	4	3	3	5	4	4	4	5	5	3	5	4	4	4	4	4	3	4	5
501	1	1	3	2	1	4	2	3	3	5	3	3	4	4	3	5	3	4	4	4	3	4	3	4	3	3	4	3	4	3	4	4	1	3	4	3	4	4	4	2	5	4	4	5	4	4	4	4	5
502	2	1	3	4	4	4	2	2	4	2	3	2	2	2	4	2	3	2	4	2	2	1	3	3	3	3	3	3	4	3	3	3	4	4	3	4	4	4	4	4	3	5	4	3	4	4	3	4	3
503	2	3	1	4	3	3	1	3	2	2	3	2	1	3	2	1	2	1	3	3	3	1	2	2	1	2	3	2	3	2	2	3	1	2	1	3	2	2	2	3	1	3	2	2	2	2	1	2	2
504	2	2	4	2	1	1	1	2	2	2	2	4	3	2	2	2	2	3	3	3	2	2	2	2	2	1	1	3	1	3	3	2	3	3	3	2	5	2	2	4	2	1	3	2	3	2	2	2	3
505	2	3	4	4	2	2	1	3	3	2	3	3	3	3	3	2	3	2	4	1	1	2	1	2	2	1	2	2	1	1	2	2	3	1	1	1	3	2	3	1	1	2	2	2	3	2	2	4	3
506	1	1	2	1	4	2	1	2	1	2	2	2	4	1	2	2	2	1	1	1	2	1	1	2	1	2	2	1	1	2	2	2	1	3	1	1	1	2	2	1	4	2	2	3	3	1	3	2	1
507	2	2	1	4	3	1	1	4	3	4	4	4	5	5	4	4	5	5	4	5	5	4	5	5	5	5	5	5	5	5	5	4	4	5	5	1	5	4	4	5	5	5	5	5	5	6	4	5	4
508	2	3	1	4	2	2	1	2	3	4	4	3	3	3	4	3	2	4	4	1	3	3	5	3	4	4	4	4	4	3	2	3	3	3	4	3	4	2	4	4	2	3	3	4	2	3	3	4	2
509	1	4	3	4	2	3	2	3	3	3	3	3	3	4	3	3	3	2	2	3	4	3	3	2	3	3	2	3	4	3	4	3	5	2	5	3	2	3	4	4	5	2	3	4	3	4	3	4	4
510	2	2	3	3	1	2	2	2	3	2	3	1	1	2	2	3	3	2	3	1	2	2	3	2	3	3	2	2	2	4	2	3	4	2	2	3	2	3	2	3	2	2	4	5	4	2	3	3	3
511	2	3	3	1	2	2	1	3	3	2	3	4	2	3	2	2	2	2	4	4	4	4	2	3	2	3	2	4	3	3	2	3	3	3	4	2	4	3	5	4	3	3	4	3	4	4	3	3	3
512	2	4	2	2	2	4	1	4	2	4	1	2	3	3	3	3	2	3	2	3	3	3	4	4	3	3	3	2	3	2	4	4	4	4	4	4	2	3	3	1	3	3	2	1	4	2	3	2	2
513	2	3	2	3	1	4	2	1	1	3	2	2	3	2	1	3	3	2	2	1	2	3	3	3	4	2	2	2	4	3	3	3	4	3	3	2	3	3	2	4	4	2	4	3	3	3	3	4	4
514	2	1	3	1	4	2	1	1	2	3	3	3	4	1	3	4	2	5	2	2	2	4	4	2	2	2	1	2	2	2	1	2	3	2	4	1	2	2	2	3	3	1	3	2	2	3	2	2	3
515	1	1	3	4	2	4	1	3	4	4	3	3	4	3	4	4	3	5	3	2	3	5	3	1	3	1	2	3	1	4	4	2	3	2	3	1	4	2	4	3	3	2	4	4	2	4	3	3	3
516	2	4	4	4	2	4	1	2	4	3	3	1	3	2	4	3	4	4	4	2	2	3	2	3	4	4	4	3	2	3	2	3	3	3	3	2	4	3	2	3	2	3	4	3	3	3	3	2	2
517	2	1	1	3	4	2	2	1	4	2	4	1	2	2	5	2	4	2	4	2	2	5	4	4	3	4	5	4	4	2	3	3	3	3	3	3	4	3	2	3	1	3	3	4	4	3	4	5	3
518	1	4	3	4	1	2	1	1	3	2	4	1	4	1	3	4	3	3	4	2	2	3	4	3	4	3	2	4	3	3	3	3	4	2	3	2	4	2	1	3	3	2	3	3	3	4	3	2	3
519	1	3	2	2	3	2	2	3	3	3	3	4	3	4	4	2	4	3	4	4	4	2	3	3	2	5	4	3	5	3	4	4	4	4	4	5	3	3	3	4	3	4	4	3	4	4	5	4	3
520	1	4	2	4	2	4	1	2	3	2	2	3	3	3	2	2	2	2	2	2	2	3	3	1	2	3	3	1	2	2	2	2	1	2	3	2	2	1	2	2	2	5	2	1	2	3	2	3	4
521	2	4	3	3	4	4	2	3	2	2	2	2	3	3	4	2	2	2	3	3	2	2	2	3	3	3	3	1	2	2	2	3	3	2	3	3	2	3	2	2	2	1	2	2	1	1	3	3	2
522	2	4	3	3	1	1	1	4	3	4	4	3	5	4	4	3	4	3	4	4	5	4	4	4	4	5	4	4	4	4	3	3	3	4	5	4	4	4	5	3	3	5	4	5	6	5	5	4	4
523	1	2	4	1	3	2	1	3	4	2	4	4	3	3	4	4	5	2	4	3	3	3	3	4	5	4	3	2	5	4	3	3	4	5	4	4	4	3	4	5	5	4	3	5	3	4	3	5	4
524	2	4	1	4	3	3	2	4	4	3	4	5	2	5	4	3	4	3	3	5	4	2	5	5	2	4	5	4	4	4	4	4	4	4	5	5	5	3	5	3	5	5	5	5	6	4	5	6	5
525	1	2	1	2	2	2	2	4	2	3	3	4	3	3	3	4	4	3	3	3	4	4	4	3	2	3	2	3	2	3	3	3	2	2	2	3	4	2	2	2	3	3	5	5	2	4	2	5	6
526	2	2	3	1	1	1	2	3	1	2	2	4	4	4	3	2	2	4	2	3	3	2	2	3	3	3	3	4	2	2	3	3	2	3	2	4	3	2	3	3	2	4	4	4	4	5	2	3	3
527	2	3	3	1	3	4	2	2	2	3	3	2	3	3	2	2	2	1	4	3	4	3	3	3	2	2	3	3	3	4	3	4	3	4	3	3	3	4	3	3	2	3	3	3	4	3	4	3	4
528	2	4	2	3	3	3	2	3	5	3	3	3	3	3	3	4	4	4	4	4	3	4	3	5	5	5	4	4	4	5	5	5	4	5	4	5	4	5	5	4	4	5	4	5	3	5	3	3	3
529	1	4	1	3	2	4	2	2	2	4	2	3	1	3	3	3	3	3	1	2	3	2	1	1	2	1	2	1	2	2	1	2	2	2	2	1	2	3	2	1	1	2	1	2	1	1	3	1	1
530	1	4	1	3	3	4	2	2	2	3	3	2	3	2	3	2	2	3	3	2	3	4	3	3	3	4	5	3	3	3	3	2	5	3	4	4	4	3	3	3	2	3	3	3	2	3	1	2	3
531	1	2	4	4	2	3	1	4	4	2	5	4	3	4	3	3	3	2	5	5	4	3	3	4	3	4	5	3	4	4	4	5	3	5	4	5	4	4	4	3	4	5	4	5	5	4	5	3	4
532	1	2	2	1	3	2	1	3	2	3	3	2	4	3	4	3	3	2	3	4	3	2	3	3	3	4	3	3	3	4	3	2	3	3	4	3	4	3	4	4	2	2	5	5	3	4	4	4	4
533	2	3	2	3	1	3	1	3	4	4	3	4	5	3	4	4	4	4	4	3	3	3	4	3	3	4	4	2	4	3	3	3	3	4	3	5	4	3	4	3	4	4	4	4	3	3	4	4	5
534	2	1	2	1	4	1	2	2	2	3	2	2	3	2	2	3	3	3	3	2	3	2	3	3	2	2	2	3	1	2	4	3	3	3	3	3	3	3	3	3	4	2	3	2	3	3	3	5	3
535	2	1	2	4	2	3	1	3	2	4	3	3	4	3	3	3	3	4	3	3	4	4	3	2	2	2	3	3	3	3	1	2	4	3	3	2	4	3	3	3	2	3	6	5	4	5	5	5	5
536	2	2	1	4	2	1	1	3	3	3	2	1	3	2	3	3	3	3	4	2	1	4	2	2	2	3	2	1	2	3	3	2	1	1	2	2	4	2	1	2	3	2	3	3	3	2	3	4	2
537	2	2	3	3	1	3	2	1	3	3	3	2	3	1	3	3	2	1	3	2	3	3	4	4	3	3	3	3	4	2	4	4	2	4	3	2	3	4	5	4	3	2	2	2	3	4	3	4	3
538	2	2	1	3	1	1	2	4	2	2	2	3	2	4	2	2	2	2	5	4	3	3	2	4	1	3	2	3	5	3	4	4	4	3	3	3	3	4	3	2	3	4	4	4	5	4	5	3	3
539	2	1	4	2	3	1	2	1	3	2	2	1	3	1	3	3	3	3	4	2	2	3	3	3	3	3	3	3	1	3	4	4	2	3	3	3	2	3	2	3	4	3	3	2	2	2	2	3	1
[truncated: 12 more columns]
